# Supplementary material for: Osmotic Adaptation and Compatible Solute Biosynthesis of Phototrophic Bacteria as Revealed from Genome Analyses
Source: Microorganisms. 2020 Dec 26;9(1):46. doi: 10.3390/microorganisms9010046 (PMC7824335; doi:10.3390/microorganisms9010046)
Supplement: Supplementary file 1 [file microorganisms-09-00046-s001.zip]

Archive with 1 entries (1 files):
- SC-Suppl-Tables-resubmit-sequencaccess.xlsx
