# Supplementary material for: Osmotic Adaptation and Compatible Solute Biosynthesis of Phototrophic Bacteria as Revealed from Genome Analyses
Source: Microorganisms. 2020 Dec 26;9(1):46. doi: 10.3390/microorganisms9010046 (PMC7824335; doi:10.3390/microorganisms9010046)
Supplement: Supplementary file 1 [file microorganisms-09-00046-s001.zip › SC-Suppl-Tables-resubmit-sequencaccess.xlsx]

## Sheet: TableS1-Betaine-GMT-Sequenzen
		Sequences of GMT - betaine biosynthesis
Phylum	Class	Order	Family	Species	Strain	Genome	GMT	GMT
						accession no.	sequence	accession no.
Actinobacteria	Actinobacteria	Actinopolysporales	Actinopolysporaceae	Actinopolyspora halophila	DSM43834	AQUI00000000.1	MTKSVDDLARGDQAGDEQDPVHREQQTFGDNPLEVRDTDHYMHEYVGGFVDKWDDLIDWKKRYESEGSFFIDQLRARGVETVLDAAAGTGFHSVRLLEEGFETVSADGSPQMLAKAFSNGLAYNGHILRVVNADWRWLNRDVHGEYDAIICLGNSFTHLFSERDRRKTLAEFYAMLKHDGVLIIDQRNYDSILDTGFSSKHTYYYAGEDVSAEPDHIDDGLARFKYTFPDKSEFFLNMYPLRKDYMRRLMREVGFQRIDTYGDFQETYGEDEPDFYIHVAEKSYRTEDEFVDMYSNAVHTARDYYNSEDADNFYYHVWGGNDIHVGLYQTPQEDIATASERTVQRMAGKVDISPETRILDLGAGYGGAARYLARTYGCHVTCLNLSEVENQRNREITRA…	WP_017974485.1
Actinobacteria	Actinobacteria	Actinopolysporales	Actinopolysporaceae	Actinopolyspora-mortivallis	DSM44261		MTKSVDDLARGDQEGDDQDPVYREQQAFGDNPLEVRDTDHYTHEYVGGFVDKWDDLIDWKKRYESEGSFFIDQLRARGVKTVLDAATGTGFHSVRLLEEGFETVSADGSPQMLAKAFSNGLAYGGYILRVVNADWRWLNRDVHGEYDAIICLGNSFTHLFSERDRRKTLAEFYAMLKHDGVLIIDQRNYDSILDNGFSSKHTYYYAGEDVSAEPDYIDDGLARFKYTFPDKSEFFLNMYPLRKDYMRRLMREVGFQRIDTYGDFQETYGENEPDFYIHIAEKSYRTEDEFIDMYSSAVHTARDYYNSEDADNFYYHVWGGNDIHVGLYQTPQEDIATASERTVQRMADKVEINSSTRVLDLGAGYGGAARYLARTYGCHVTCLNLSEVENQRNREITRA…	WP_106114281.1
Actinobacteria	Actinobacteria	Actinopolysporales	Actinopolysporaceae	Actinopolyspora-erythraea	DSM45583		MTKSVDDLAHGDQGPNDQDPVHLEEQAFGDNPLEVRDTDHYTQEYVGGFVDKWDDLIDWKARYESEGTFFIDQLRARGVKTVLDAATGTGFHSVRLLEEGFETVSADGSPQMLAKAFSNGLEYGGHILRVVNADWRWLNRDVHGEYDAIICLGNSFTHLFSERDRRKTLAEFYAMLKHDGVLIIDQRNYDSILDTGFSSKHTYYYAGEDVSAEPDHIDDGLARFKYTFPDKSEFFLNMYPLRKDYMRRLMREVGFQRIDTYGDFQETYGDTEPDFFIHVAEKTYRTEDEFLDMYSNAVHTARDYYNSEDADNFYYHVWGGNDIHVGLYQTPQEDIAAASERTVQRMASKVDIDANTTILDLGAGYGGAARYLARTYGCKVTCLNLSEVENQRNREISRA…	WP_043571743.1
Actinobacteria	Actinobacteria	Jiangellales	Jiangellaceae	Phytoactinopolyspora-halotolerans	KCTC39924		MARENSAAVRGTDSVNADPESSGTSDVHQDFGENPLEVRTTDHYTEEYVTGFVDKWDDLIDWKKRAESEGNFFVDQLKERGVRKVLDVATGTGFHSVRLIEEGFETVSADGSPEMLAKAFENGVKHGGHILRVVNADWRWLNRDVHGEYDAIVCLGNSFTHLFSERDRRKALAEFYAMLKHDGVLILDQRNYDAILDEGFSSKHTYYYAGDDVSAVPEHVDDGLARFKYTFPDGSEYYLNMYPLRKNYVRRLMREVGFQRIETYGDFQETYKENEPDFFIHVAEKRYRPDEELTEIYSTPVNVARDYYNSEDADNFYAIIWGGEDIHVGTYLTPDEEIASASRRTVENMAAELKIDADTKILDVGAGYGGSARYLAKTYGCRVTCLNLSEVENERNRKM…	WP_163739911.1
Actinobacteria	Actinobacteria	Pseudonocardiales	Pseudonocardiaceae	Amycolatopsis-anabasis	KCTC49044		MTDLTAHPAQAFGADPLQVRDTDHYTDEYVKGFVEKWDELIDWKKRYESEGSFFVDLLKSRRVKSVLDVATGTGFHSVRLIEEGFDTVSVDGSPEMLAKAFENGKNYGGHILRVVHADWRWLNRDVHGEFDAVICLGNSFTHLFSERDRRKALAEFYAVLKHDGILILDQRNYDAILDNGFSSKHTYYYCGEQVTAEPEYIDEGLARFRYSFPDRSQFHLNMFPLRKDYVRRLLREVGFQRLETYGDFQDSFAADEPDFLIHVAEKSYVKSTEDRIAYSSAVNVARDYYNSSDADNFYFSIWGGEDIHIGLYDRPDEEIATASRRTVERMAGKLALTGANHVLDIGSGYGGAARHLARAYGCRVTCLNLSEVENRRNRQLNDESELTGLIDVVDGSFED…	WP_158883290.1
Actinobacteria	Actinobacteria	Pseudonocardiales	Pseudonocardiaceae	Saccharomonospora viridis	DSM 43017		MKGVGAVDKGEFQIEAHPAQEFGPDPLTVRDTDHYTNEYVKGFVEKWDELIDWKKRYASEGSFFIDLLRSYGVKSVLDVATGTGFHSVRLIEEGFDTVSVDGSAEMLAKAFENGLAYGGHILRVVHADWRWLNKDVHGQFDAVVCLGNSFTHLFSEQDRRKALAEFYAVLKHDGILILDQRNYDAILDNGFSGKHTYYYCGEEVTAEPEYIDEGLARFRYRFPDNSQYHLNMFPLRKDYTRRLLQEVGFQRVETYGDFQETFKADEPDFLIHVAEKRYIGAEERSTRYSTAVNVARDYYNSDDADNFYYSIWGGEDIHIGLYERADEDIAIASRRTVERMAAKIGVSSSTRVLDIGSGYGGAARYLAKTFGCRVTCLNLSEVENDRNRRFTAEQGLTDL…	ACU97689.1
Actinobacteria	Actinobacteria	Pseudonocardiales	Pseudonocardiaceae	Saccharomonospora halophila	DSM 44411		MSDSRSGPSDVKEAGAVDENQEIAAHPAQEFGSDPLTVRDTDHYTDEYVKGFVDKWDDLIDWKKRYESEGSFFVDLLKSRGVSSVLDVATGTGFHSVRLIESGFDTVSVDGSAEMLAKAFENGLSYNNYVLKVVHADWRWLNRDVQGQFDAVVCLGNSFTHLFSERDRRKALAEFYAVLKPDGVLILDQRNYDSILDNGFSSKHTYYYAGEEVTAEPEHVDDGLARFRYSYADGSQYHLNMFPLRKDYTRRLLREVGFQRVETYGDFQETYTAEEPDFFIHVADKNYISSVDDAANYSSAVNVARDYYNSDDADNFYYTIWGGEDIHVGLYETPEEPIAPASVRTVERMAGKLTITPRTKILDVGAGYGGAARYLAKTYGCRVTCLNLSEVENNRNRQF…	WP_051110202.1
Actinobacteria	Actinobacteria	Pseudonocardiales	Pseudonocardiaceae	Saccharopolyspora-erythraea	DSM40517		MAKSVDDLARSEGTGPIDGTADLVAREEQVFGDNPLEVRESDHYTHEYVGGFVDKWDELIDWKKRYESEGSFFIDQLKARGVRSVLDVATGTGFHSVRLLEEGFEAVSADGSPQMLAKAFSNGLTYGGHILRVVHADWRWLNRDVHGEYDAIICLGNSFTHLFSERDRRKALAEFYAMLKHDGVLIIDQRNYDSILDTGFSSKHTYYYAGDDVSAEPDYIDDGLARFKYTFPDKSEFYLNMYPLRKNYMRRLMREVGFQRIDTYGDFQETYKESEPDFFIHVAEKNYRTEEQLSAGYSSAVSTARDYYNSEDADNFYFHVWGGNDIHVGLYQSPDEDIDSASRRTVERMAAKVRITPETRVLDIGAGYGGAARHLARTYGCKVACLNLSEVENARNIEF…	WP_009944851.1
Actinobacteria	Actinobacteria	Pseudonocardiales	Pseudonocardiaceae	Saccharopolyspora-spinosa	DSM44228		MAKSVDDLASSEHQGSPDTADLVAREEQVFGENPLEVRESDHYTHEYVGGFVEKWDELIDWKKRYQSEGSFFIDQLKARGVRSVLDVATGTGFHSVRLLEEGFEAVSADGSPQMLAKAFSNGLTYGGHILRVVHADWRWLNRDVHGEYDAIVCLGNSFTHLFSERDRRKALAEFYAMLKHDGVLIIDQRNYDSILDSGFSTKHTYYYAGEDVSAEPDYIDEGLARFKYTFPDRSEFFLNMYPLRKNYMRRLMREVGFQRIDTYGDFQETYHDTEPDFFIHVAEKKYRPDEELSDVYSTAVHTARDYYNSEDADNFYYHVWGGNDIHIGLYETPDDNIDAASRRTVERMAAKVRISPDTRILDIGSGYGGAARYLAETYGCKVSCLNLSEVENARNVEFN…	WP_010311533.1
Chlorobi	Chlorobia	Chlorobiales	Chlorobiaceae	Chloroherpeton thalassium	ATCC 35110	CP001100.1	MDSTHAQSFGDNPIEVRETDHYKHEYIEGIADKWDELIDWDTRAKNEGDFFISALKERGVKKVLDVSTGTGFHSVRLLKAGFEVVSVDGSADMLAKAFENARKHGYILRTVLADWRFLNRDVHGEYDAIICLGNSFTHLFKERDRRKALAEYYAMLKHDGLLVLDQRNYDTILDHGYSSKHIYHYCGENVTAEPEHVDEGLTRFKYSFPDGSEFHLNMFPLRKNYLRRLMKEVGFQKIETYGDFQETYHEAEPDFFTHVAEKRYVPDLEEEQN	WP_012500722.1
Cyanobacteria	Oscillatoriophycideae	Chroococcales	Aphanothecaceae	Rubidibacter lacunae	KORDI51-2		MSAVQDSRIKEQNYGSNPLAIRDSDHYQAEYVQNFVEKWDELIDWSARATSEGDFFIRTLREHGVQRVLDVATGTGFHSVRLLEAGFNVASADGSMEMLVKAFDNATRRGQILRTLHADWRYLTRDVQEKFDAIVCLGNSFTHLFEESDRRKALAEFYAALNHDGILILDQRNYDSILDSGFSTKHTYYYCGDNVKAEPEHMDDGLARFRYQFPDGSEYHLNMFPLRKEYTRRLLVEVGFQQVTTYGDFQETYHQDDPDFFIHVARKD	WP_022608916.1
Cyanobacteria	Oscillatoriophycideae	Chroococcales	Aphanothecaceae	Halothece sp./Aphanothece halophytica	PCC 7418	CP003945.1	MAIKEKQVQDYGENPIEVRDSDHYQNEYIEGFVEKWDELINWHARSSSEGEFFIKTLKEHGAKRVLDAATGTGFHSIRLIEAGFDVASVDGSVEMLVKAFENATRKDQILRTVHSDWRQVTRHIQERFDAVICLGNSFTHLFSEEDRRKTLAEFYSVLKHDGILILDQRNYDLILDEGFKSKHTYYYCGDNVKAEPEYVDDGLARFRYEFPDQSVYHLNMFPLRKDYVRRLLHEVGFQDITTYGDFQETYHQDDPDFYIHVAKKD	WP_015227493.1
Cyanobacteria	Oscillatoriophycideae	Chroococcales	Aphanothecaceae	Euhalothece natronophila	Z-M001	CP042326.1	MAIQEKKVQDYGDNPIEVRDSDHYQNEYVEGFVEKWDELINWQARSSSEGDFFIKTLREHGAERVLDAATGTGFHSIRLIEAGFNVASVDGSVEMLVKAFENATRKEQILRTVHADWRWLTRDVQERFDAIVCLGNSFTHLFSEKDRRKTLAEFYAALKHDGILILDQRNYDLILDEGFKTKHTYYYCGDNVQAEPEHVDDGLARFRYQFPDESVYHLNMFPLRKDYVRRLLHEVGFQEVTTYGDFQETYHQDDPDFFIHVAKKEFHED	WP_146296755.1
Cyanobacteria	Cyanobacteria	Synechococcales	Synechococcaceae	Dactylococopsis salina	PCC 8305	CP003944.1	MAIKEKKVQNYGENPIEVRDSDHYQNEYIEGFVEKWDELINWQARSTSEGEFFIKTLKEHGADRVLDAATGTGFHSIRLIEAGFNVASVDGSVEMLVKAFENATRKDQILSTVHADWRWLTRDVQERFDAVICLGNSFTHLFSEEDRRKALAEFYSVLKHDGILILDQRNYDLILDEGFKSKHTYYYCGENVKAEPEYVDDGLARFRYQFPDESVYHLNMFPLRKDYVRRLLHEVGFQDVTTYGDFQETYHQDDPDFYIHVAKKD	WP_015231090.1
Cyanobacteria	Cyanobacteria	Synechococcales	Prochloraceae	Prochlorococcus marinus	MIT 9313	BX548175.1	MTLTQHSQKPCQDDLQNFGDKPEQVRDTDHYQQEYVEDFTDRWDRLIDWKARSEAEGDFYIRILREHGARSVLDVATGTGFHSVSLLKEGFDVISADGSPNMLARAFQNARDHGQLLRTAQADWRFLNRDIHGEFDAVICLGNSFTHLFREHDRRKALAEYYAVLKHNGILILDHRNYDRLLDQGVAIRSGKGNVYCGKDVNVSPEHVDEGLARLQYSFSDGSTYHLNMFPLRQSYVNRLMTEVGFQKITSFGDYLPGHQDPDFYVHVAEKEYKADIKQN	WP_011129931.1
Cyanobacteria	Cyanobacteria	Synechococcales	Prochloraceae	Prochlorococcus marinus	MIT 1323		MTLTQHSQKPCQDDLQNFGDKPEQVRDTDHYQQEYVEDFTDRWDRLIDWKARSEAEGDFYIRILREHGARSVLDVATGTGFHSVSLLKEGFDVISADGSPNMLARAFQNARDHGQLLRTAQADWRFLNRDIHGEFDAVICLGNSFTHLFREHDRRKALAEYYAVLKHNGILILDHRNYDRLLDQGVAIRSGRGNVYCGKDVNVSPEHVDEGLARFQYSFSDGSTYHLNMFPLRQSYVNRLMTEVGFQKITSFGDYLPGHQDPDFYVHVAEKEYKADIKQN	WP_063400372.1
Cyanobacteria	Cyanobacteria	Synechococcales	Prochloraceae	Prochlorococcus marinus	MIT 9303		MTLTQHSQKPCQDDLQNFGDSPEEVRETDHYQQEYVEEFTDRWDRLIDWEARTEAEGDFFIRILREHGARSVLDVATGTGFHSVSLLKEGFDVISADGSPNMLARAFQNARDHGQLLRTAQADWRYLNRDIHGEFDAVICLGNSFTHLFREHDRRKALAEYYAVLKHNGILILDHRNYDRLLDVGVAVRSGKGNVYCGKDVNVSPEHVDEGLARFQYAFSDGSTYHLNMFPLRHSYVNRLMNEVGFQQITSFGDYLPGHDDPDFYVHVAEKEYKFDGDDSFDM	ABM78445.1
Cyanobacteria	Cyanobacteria	Synechococcales	Synechococcaceae	Synechococcus species	WH8102	BX548020.1	MTSTQNHPLQTQDDQQRFGQSPESVRETDHYQQEYIEDFTDRWDRLIDWNARAEAEGDFFIRLLKEHGARSVLDVATGTGFHSIRLLEEGFDVVSADGSPNMLARAFRNARNRDQLLRTSQADWRFLNRDIHGEFDAVICLGNSFTHLFKERDRRKALAEYYAVLKHNGILILDHRNYDRLLEGGSAVRQGKGNVYCGKDVEVGPEHVDEGLARFRYSFSDGGVYHLNMFPLRYGYVRRLMSEVGFQQITSFGDYQRDFENPDFYVHVAEKEYRFDVDTTMH	WP_011128772.1
Cyanobacteria	Cyanobacteria	Synechococcales	Synechococcaceae	Synechococcus species	WH7805		MTSTKSHPSAESGDAQRFGETPESVRETDHYQQEYIEQFADRWDRLIDWQAREEAEGDFFVKLLREHGAKSILDVATGTGFHSVRLLREGFEVVSVDGSPNMLARAFKNARSRDLLMRTVHADWRFLNRDIHGEYDAVICLGNSFTHLFRERDRRKALAEYYAVLKHNGILILDHRNYDRLLEGTSTSGKSNVYCGKDVEVGPEHVDDGLARFRYAFSDGSTYHLNMFPLRHGYVRRLMREVGFQRITTYGDYQRGHDDPDFYVHVAEKEYLFDTDVTAI	WP_038005172.1
Cyanobacteria	Cyanobacteria	Synechococcales	Synechococcaceae	Synechococcus species	CC9616		MDEQSFGAAPASVRETDHYQQEYIEQFADRWDRLIDWEARAKAEGDFFIRILREHGVKSVLDVATGTGFHSIRLLQEGFDVVSADGSPNMLARAFRNARDRNQLLRTAQADWRFLNRDIHGTFDAVICLGNSFTHLFRERDRRKSLAEYYAVLKHNGLLILDHRNYDRLLEGGAAVKQGKGNVYCGEDVSVRPDHVDEGLARFRYAFSDGSTFHLNMFPLRHGYVRRLMREVGFQKVASYGDYERSKDDPDFYIHVAHKAYEMDGDSTVI	WP_156918650.1
Cyanobacteria	Cyanobacteria	Synechococcales	Synechococcaceae	Synechococcus species	WH8103		MQTQDDQQRFGQSPESVRETDHYQQEYIEDFTDRWDRLIDWNARAEAEGDFFIRLLKEHGARSVLDVATGTGFHSIRLLEEGFDVVSADGSPNMLARAFRNARNRDQLLRTSQADWRFLNRDIHGEFDAVICLGNSFTHLFKERDRRKALAEYYAVLKHNGILILDHRNYDRLLEGGSAVRQGKGNVYCGKDVEVGPEHVDEGLARFRYSFSDGGVYHLNMFPLRYGYVRRLMSEVGFQQITSFGDYQRDFENPDFYVHVAEKEYRFDVDTTMH	CRY92898.1
Cyanobacteria	Cyanobacteria	Synechococcales	Synechococcaceae	Cyanobium species	NAT70		MTTTQNPSSSAQADHQRFGDSPESVRETDHYQQEYIEDFADRWDRLIDWDARAEAEGDFFIKILREHGARSVLDVATGTGFHSVRLLKEGFDVVSADGSPNMLARAFRNARARDQLLRTAQADWRFLNRDIHEEFDAVICLGNSFTHLFKEKDRRKSLAEYYAVLKHNGILILDHRNYDRLLEGGSAVRQGKGNVYCGQDVEVGPEHVDEGLARFRYAFGDGSTYHLNMFPLRYGYVRRLMQEVGFQKITSFGDYQRGLENPDFYVHVAEKEYRFDDNSVSD	MAR05587.1
Planctomycetes	Planctomycetia	Pirellulales	Pirellulaceae	Rhodopirellula europaea	6C	ANMO01000001.1	MSNSTETSLLAYRQQSYGDDPTKVRDTNKYTDEYVRGFVEKWDDLIDWDQRSETEGSFFIEELRKRGVKRVLDVATGTGFHSVRLIEAGFEVVSADGSPYMLAKAFENGRRRGHVLRTIQADWRWLNRDVAGRFDAVICLGNSFTHLFNERDRRKALAEFYSALKHNGVLILDQRNYDSILDHGFDSKHKFYYCGEQISALPEHVDDGLARFCYSFPDGSKYHLNMFPLRKRYVCDLMQQVGFQRVDTFGDFQETYHEPDPDFFIHVAEKCYDSLVPKELQAHPDAGHVDVAEKNSESTTGDDITKDAS	WP_008654826.1
Planctomycetes	Planctomycetia	Pirellulales	Pirellulaceae	Rubripirellula obstinata	CECT8602	LWSK01	MSISTETSLLEYRQQSYGDDPTAVRDTDKYTDEYVRGFVEKWDDLIDWDQRSETEGSFFIEELRKRGVKRVLDVATGTGFHSVRLIEAGFEVVSADGSPYMLAKAFENARRRGHVLRTIQADWRWLNRDVIGRFDAVICLGNSFTHLFNERDRRKALAEFYSALKHNGVLILDQRNYDAILDHGFDSKHKFYYCGEQISALPEHVDDGLARFCYSFPDGSKYHLNMFPLRKHYACELMQQVGFQRVDTFGDFQETYHEPDPDFFIHVAEKCYDSLVPEALQAKPDGGHVDAAENVAEHTDESNTDQSNTDQSCRKDAR	WP_068261744.1
Proteobacteria	Alphaproteobacteria	Rhodobacterales	Hyphomonadaceae	Glycocaulis alkaliphilus	6B-8	CP018911.1	MTGPVETRVQTGAEPEATKQNYGDDPLKVRQSDHYREEYIKSFVEKWDELIDWDARAESEGQFFIDILRARGKKSVLDVATGTGFHSVQLLKAGFQVTSADGSAEMLAKAFENARQRGLVLHTALADWRALNRDIHGRYDAIICLGNSFTHLHDENDRRRALAEFYSALKHDGILIMDQRNYDAILDVGFDSKHKYYYCGDQVSAAPEYVDDSLARFRYEFPDSSVYHLNMFPLRKNYVRGLMTEIGFQRVRTYGDFQETHNDHDPDFFIHVAEKSYAR	WP_127565649.1
Proteobacteria	Alphaproteobacteria	Rhodobacterales	Hyphomonadaceae	Glycocaulis profundi	JCM33028		MSEPSNAQTIGNGATDQNYGTDPIAVRSTDKYREEYVHGFVEKWDELIDWDKRAKSEGQFFIDILRARGKETVLDTATGTGFHSVQLMKAGFQVTSCDGSGEMLAKAFENGRRRGLILNTVHADWRWLNRDILGRFDAIVCLGNSFTHLHDERDRRRTLAEFYAALKHDGILILDQRNYDSILDRGFDSKHKYYYCGDKVTAEPEHVDDSLARFRYEFPDNSVYHLNMFPLRKDYTRGLMKEVGFTKVKTYGDFQETYQDGDPDFFIHVAEKSYDE	WP_144252157.1
Proteobacteria	Alphaproteobacteria	Rhodobacterales	Hyphomonadaceae	Marinicauda algicola	JCM31718		MKETPVLKSSDPAGANQHYGDNPIEVRDTDHYKQEYVRGFVEKWDELIDWDARAQSEGQFFIDLLRERGKRQVLDAATGTGFHSVQLLKAGFQVTSCDGSAEMLAKAFENGRKRGLILNTVHADWRWLNRDLAGKYDAIVCLGNSFTHLHEERDRRRTLAEFYAALKHDGILILDQRNYDQILDRGFSSKHKYYYCGDQVTAAPEYVDESLARFRYDFPDGSTYHLNMFPLRKAYTTNLMMEVGFTSVKTYGDFQENNDDADFFIHVAEKSYDG	WP_135994630.1
Proteobacteria	Alphaproteobacteria	Rhodobacterales	Hyphomonadaceae	Marinicauda pacifica	P-1km-3		MTDTQPTVADGSPAGTRNETEDPAKIRRTDHYKKEYVQAFVEKWDELIDWEGRAKSEGRFFIDLLKKRGKVLVLDAATGTGFHSVQLLKAGFSVTSCDGSAEMLAKAFENGRQRGLILNTVHADWRWLNRDLAGKFDAILCLGNSFTHLHEERDRRRTLAEFYAALKHDGILILDQRNYDKILDEGFSTKHKFYYCGDQVSAEPEYVDESLARFCYRFPDGSAYHLNMFPLRRDYTTGLMKQVGFTSVKTYGDFTEDTGDADFLIHVAEKSYGE	WP_135944543.1
Proteobacteria	Alphaproteobacteria	Rhodobacterales	Rhodobacteraceae	Labrenzia alba	DSM18380		MQAEQLAANAELQLDEQAYGQDPIADRETDLYRGEYIMSFVEKWDELIDWDARADSEGQFFMDVLRARGKETVLDVATGTGFHSVRLTRSGFNVTSADGSAAMLAKAFENGRKRGMILKTVQADWRWLNRDIQGKYDAIICLGNSFTHLHDEKDRRRALAEFYAALKHDGILIIDQRNYDAMLDNEDYSNQHKYYYAGKKVKAEPVHVDEGLARFKYNFPDGSEFTLNMSPIRKNYMRQLLSDAGFERVRTYGDFQETFAESDPDFFIHIAEKSSLHLVRWGGAQLDEGKQDIREVAETYYDSDDADTFYSIVWGGQDLHIGLYDDTSNIREASDLTIDEMIKMLPNLDKTANVLDIGSGYGGAMRKVVKATGCDAVCLNISDVQNDTNRHRNVQQGFK…	WP_055678580.1
Proteobacteria	Alphaproteobacteria	Rhodobacterales	Rhodobacteraceae	Rhodosalinus sediminis	KCTC52478	QOHR01000001.1	MADAAKVQNFELDLDEQAYGDDPLADRETDLYRGEYVMSFVEKWDELIDWRGRAESEGQFFIDILRARGKETVLDVAAGTGFHSVRLTEAGFNVTTADGSAAMVAKAFENGQARGLILKTVQADWRWLNRDIQGKYDAIICLGNSFTHLHEEHDRRRALAEFYAALKHDGILILDQRNYDAMLDHGFSTKHKYYYCGDRVTAEPEHVDEGLCRMKYSFPDGSDYTLNMCPIRKNYVRRLLTEAGFARVRTYGDFQETYAEDEPDFFIHVAEKSTLHVARWGGGAREAGEADVRDVAEDYYDSESADAFYSTVWGGQDLHVGCYEQTKDIKEASDVTVDRMIAKLPEVSADTRVLDIGAGYGGAMRRLIGQRGGQATCLNISEVQNDTNRHRNRTQGFSD…	WP_115979148.1
Proteobacteria	Alphaproteobacteria	Rhodobacterales	Rhodobacteraceae	Roseibium aquae	JCM19310		MRASPLSPKDELELDEQAYGTDPIADRETDLYRGEYIMSFVEKWDELIDWDARADSEGQFFIDVLRARGKETVLDVATGTGFHSVRLTRNGFNVTSADGSASMLAKAFENGQKRGMILKTVQADWRWLNRDIQGKYDAIICLGNSFTHLHDEKDRRRALAEFYAALKHDGILIIDQRNYDAMLDKGFTNKHKYYYAGDKVSAAPAHLDEGLARFQYTFPDGSDYTLNMFPIRKNYMRRLLREAGFERARTYGDFQETYAEEDPDFFIHIAEKSSLHLVRWGGASLNEGETDIREVAESYYDSDDADTFYSLVWGGQDLHIGLYDTTSDIREASDLTIDEMVRMLPGLGPETKVLDIGAGYGGAMRKLVKQTGCSAVCLNISEVQNDTNRHRNVLQGLTD…	WP_150496876.1
Proteobacteria	Alphaproteobacteria	Rhodobacterales	Rhodobacteraceae	Roseivivax halodurans	JCM 10272	JALZ01000001.1	MTDAARNTNFELDLDAQTYGQDPLEDRDTDLYRGEYVMAFVEKWDELIDWRGRAEAEGQFFIDILRARGKETVLDVAAGTGFHSVRLIEAGFNVTTADGSAAMLAKAFQNGQERGHILKTVQADWRWLNRDIQGKYDAIICLGNSFTHLHEEQDRRRALAEFYAALKHDGILILDQRNYDAMIDHGFSSKHRYYYCGDRISAVPDHVDEGLCRMRYSFPDGEEYTLNMCPIRKSYMRRLLSEAGFARVRTYGDFQETYAEDEPDFFIHVCEKSTMHMVRWGGGQREAGEADVRDVAEDYYDSDDADTFYSLVWGGQDLHIGCYNSTRDIRTASDVTIDRMVEVLPTITADTRILDIGAGYGGAMRKVVKENGGTATCLNISEIQNDTNRLRNRQQGFSD…	WP_084782435.1
Proteobacteria	Alphaproteobacteria	Rhodobacterales	Rhodobacteraceae	Roseivivax roseus	DSM 23042	FOGU01000031.1	MTKLDAANPELTMTEQVYGDDPLADRQTDHYRKEYVTSFVDKWDELIDWEGRAQSEGQFFIDILRARGKERVLDVACGTGFHSVRLTEAGFDVTASDGSAAMVAKAFENAQTRGLILKTAQADWRWLNRDIAGKYDAIICLGNSFTHLHKEQDRRRALAEFYAALKHDGILILDQRNYDAILDHGYSSKHKFYYCGDNITAEPEYVDDGLARFKYSFPDGSEYTLNMCPIRKDYMRRLLQEGGFERVRTYGDFQETYGGDEPDFFIHVAEKSSLQLVRWGGTRTDGKADIRDVTEDYYDSDDADTFYSTIWGGEDLHIGLYDETKDIRTASDRTIDAMIDKLPELSSDSKVLDMGAGYGGAMRTLVKKTGTQAVCLNISETQNEYNLGKIRAAKLGDKI…	WP_177190528.1
Proteobacteria	Alphaproteobacteria	Rhodobacterales	Rhodobacteraceae	Roseovarius nitratireducens	KTCT52967	PDNI01000035.1	MSNMMAENAELTMTDQVYSDDPLADRETDHYRKEYVRTFVDKWDELIDWAGRAESEGQFFIDILRARGKERVLDVACGTGFHSVRLTEAGFDVTASDGAASMVAKAFENGRRRGLILKTAQADWRWLNRDINGKYDAIVCLGNSFTHLYEESDRRRALAEFYAALKHDGILILDQRNYDAMLDHGFSSKHKYYYCGDKVTAEPDHIDDGLVRMRYSFPDGSEYTLNLCPIRKDYMRRLFREAGFERVRTYGDFQETYAEDDPDFYIHVAEKSALHLARWGGGEIAGTDIRDITEDYYDSDDADTFYSTIWGGEDLHIGRYAETPDIRTASDRTIESMIDRLPPLDASARVLDMGSGYGGAMRTLVRKTGCEAVCLNISETQNEYNLGKIRAAKLTGKIT…	WP_104017404.1
Proteobacteria	Alphaproteobacteria	Rhodobacterales	Rhodobacteraceae	Roseovarius confluentis	JCM31541		MTSDVAGNAELTMTKQTYSKDPLADRETGHYRKEYVTSFVDKWDELIDWDGRAQSEGQFFIDILKARGKERVLDVACGTGFHSVRLTEAGFDVTAADGNAAMVAKAFENGQSRGLILKTAQADWRWLNRDIHGKYDAIICLGNSFTHLHEEQDRRRALAEFYAALTHDGVLILDQRNYDAMLDHGFSSKHKFYYCGDDVTAEPDHIDDGLCRMRYSFPDGSSYTLNMAPIRKDYMRRLFREAGFERVRTYGDFQDTYAEEEPDFFIHVAEKSAEHVARWGGNGADGNADIRDVAETYYDSDDADTFYSTIWGGEDLHIGRYATTKNIREASDLTIESMIEALPDLKAGSRVLDLGAGYGGAMRTVVKKTGCEAVCLNISETQNEYNLGKVRAARLADKI…	WP_103761027.1
Proteobacteria	Alphaproteobacteria	Rhodospirillales	Rhodospirillaceae	Caenispirillum salinarum AK4	JCM17360	ANHY01000001.1	MATIDTKEPNAELVTKTQHYGDDPLAVRDSDHYRNEYVKTFVEKWDELIDWDARAESEGQFFIDILKARGKKKILDVATGTGFHSVQLMKAGFDVTSVDGSAAMLAKAFENAKDRRIILRTCQADWRFLNRDLHGKFDAIICLGNSFTHLHDEHDRRRALAEFYAALKHDGVLIIDQRNYDAILDNGYSSKHKYYYCGDKVTAEPAHMDEGLARFRYAFPDGSEYTLNMFPLRKNYTRRLLSEAGFQYVRTFGDFQETYQEDDPDFFIHVAEKTHERGRSDHDREKIASVAETYYDSGDADNFYFTIWGGEDIHIGLYSDKAGETIKEASRRTVDTMAEQVSLDETSRVLDIGAGYGGAARRLAATRGCTVHCLNISETQNATNRRLTEEQGLSDKVTV…	WP_009541203.1
Proteobacteria	Alphaproteobacteria	Rhodospirillales	Rhodospirillaceae	Rhodospira trueperi 8316	ATCC 700224	FNAP00000000.1	MENIDFQDRNSDLLARDQDHGDDPISARDSDLYRGEYVQTFVEKWDELIDWDARAESEGRFFIDVLKARGKTKILDVACGTGFHSVQLMRAGFDVTSVDGSAAMLAKAFENAKNRHMILRTCHADWRFLNRDLHGKFDAIICLGNSFTHLHKECDRRRALAEFYAALKHDGMLILDQRNYDAILDNGYSTKHKYYYCGDKVTAEPEYVDEGLARFRYAFPDKSEYQLNMFPLRKNYMRRLLSEAGFQHVRTFGDFQETYQEEEPDFFIHVAEKTHDAERGERDLKKIASVAETYYDSGDADNFYYHIWGGEDIHIGLYTDKAGEQIKDASRRTVDTMAEQVELDADSRVLDLGAGYGGAARRLAATRGCRVHCLNISEIQNEKNRQLNDEQGLADKITV…	fig|69960.3.peg.3267	WP_092786035.1
Proteobacteria	Alphaproteobacteria	Rhodospirillales	Rhodospirillaceae	Rhodovibrio salinarum	DSM 9154	NRRE00000000	MVNSAKKLEAIMESETYQREYTDDFVNRWDKLIGWEGRAKGEDGFFEGLLDQYNCKSVADIATGTGFHAVILADQGYEVTAADGAEAMVEKTKENARQMDVTLKDAKTVDWRELDKVFAHNSFDSLLCLGNAFTHLFDEDDRRRSLEAMLNVLKPGGIAVIDHRNYDKILDHGYDSKHQYYYVGSGVDARPVIIQDDMVRFEYSYPDGNKFHLTMFPLRQSYMRSLMDEAGFTELHSYGDFEKKYDPENVDFLQVVGRKPRH	fig|1087.6.peg.128	WP_027289650.1
Proteobacteria	Alphaproteobacteria	Rhodospirillales	Rhodospirillaceae	Rhodovibrio sodomensis	DSM 9895	NRRL00000000	MRPVEIAKKHRSIAQKLEAIMESEIYQREYTDDFVNRWDRLIGWEGRAKGEDGFFESLLDQYNCKSVADIATGTGFHAIILAEQGYEVTATDGAEAMVEKTKENAQQMDVTLKDAQPVDWRELDKVYAHNSFDALLCLGNAFTHLFDEDDRKRSLEAMMNVLKPGGIAVIDHRNYDKILDHGYDNKHQYYYVGSGVDARPVIIQDDMVRFEYSYPDGNKFHLTMFPLRQAYVRQLLDDAGFTEVHSYGDFEKKYDPENVDFLQVVARKPRH	fig|1088.3.peg.560
Proteobacteria	Alphaproteobacteria	Rhodospirillales	Rhodospirillaceae	Roseospira marina	DSM 15113	VWPJ01000010.1	MDTVDFRERNSELVAEEQRYGDDPIAVRDSDHYRAEYIQTFVEKWDELIDWEARAESEGRFFIDVLKARGKIRILDAACGTGFHSVQLIRAGFDVTSVDGSAAMLAKAFDNAKDHHIILRTCQADWRFLNKDLHGKYDAIICLGNSFTHLFEEQDRRRALAEFYAALKHDGVLIIDQRNYDAMIDQGYSSEHKYYYCGDKVVAEPEYVDEGLARFRYSFPDGSEYKLNMCPLRKNYMRRLLNEAGFQHIRTYGDFQETYQEDDPDFFIHVASKSYDPERGTRDLKAIATVAETYYDSGDADAFYYQIWGGEDIHIGLYEGTAGETIKDASRRTVDTMAEQVDLGPDSRVLDIGAGYGGAARRLAGTRGSSVHCLNISDIQNATNRRLTEEQGLSEKVTV…	WP_150062603.1
Proteobacteria	Alphaproteobacteria	Rhodospirillales	Rhodospirillaceae	Roseospira navarrensis	DSM 15114	WIVE01000100.1	MDTVDFRERNSELVTEEQHYGEDPIAVRDSDHYRAEYIQTFVEKWDELIDWDARAQSEGQFFIDVLKARGKTRILDAACGTGFHSVQLIKAGFDVTSVDGSAAMVAKAFENAKDHHIILRTCHADWRFLNKELHGKYDAIICLGNSFTHLHEEQDRRRALAEFYAALKHDGVLIIDQRNYDAMMDHGYSSAHKYYYCGDKVVAEPEHVDEGLARFRYSFPDGSEYKLNMFPIRKNYMRRLLTEAGFQHIRTYGDFQETYQEDDPDFFIHVASKSYDLERGPRDLKKIASVAETYYDSGDADNFYYQIWGGEDIHIGLYEGAKGETIKDASRRTVDTMAEQVDLGPDSRVLDIGAGYGGAARRLAATRGSAVHCLNISETQNATNRRLNEEQGLADKVTV…	WP_153341090.1
Proteobacteria	Alphaproteobacteria	Rhodospirillales	Rhodospirillaceae	Roseospirillum parvum 9301	DSM 12498	FNCV01000036.1	MEKIDFRERNTDLVTEHQDYGEDPTAVRDSDHYRAEYVHTFVEKWDELIDWEARAESEGRFFIDVLKARGKTRILDAACGTGFHSVQLIRAGFDVTSVDGSAAMLARAFENAKDHHIILRTCQADWRFLNKDLHGKYDAIICLGNSFTHLFDEQDRRRALAEFYAALKHDGVLIIDQRNYDAILDHGYSSHHKFYYCGDRVVAEPEHMDDGLARFRYSFPDGSEYKLNMFPLRKNYMRRLLTEAGFQHIRTFGDFQETYQEDDPDFFIHVAAKSYDPERGARDLKQIASVAETYYDSGDADNFYYHIWGGEDIHIGLYENTPGETIKDASRRTVDTMAEQVELGPESRVLDIGAGYGGAARRLAATRGCRVHCLNISETQNGKNRRLSAEQGLDDRITV…	WP_092616688.1
Proteobacteria	Alphaproteobacteria	Rhodospirillales	Rhodospirillaceae	Thalassobaculum litoreum	DSM18839		MEQTARQTTNAELQLDEQAYGENPLENRDTDLYRGEYIMSFVEKWDELIDWRARAEGEGQFFIDVLRARGKETVLDVACGTGFHSVRLQEAGFNVTSADGSAAMVAKAFQNAQARGLILKTVQADWRWLNRDIQGKYDAIICLGNSFTHLHTEADRRRALAEFYAALKHDGILILDQRNYDSILDHGFSTKHKFYYAGDKVTAEPEHIDEGLARFKYSFPDGSEYTLNMCPIRKNYVRRLLSEAGFQRVRTYGDFQETYADSEPDFFIHVAEKSTLHVVRWGGGSRDEGETDVRDVAEDYYDSEDADTFYSMVWGGEDLHVGIYDDTKVIREASDTTIDKMAEALPGLDQNTRVLDIGAGYGGAMRRLVKRYGNTATCLNISEIQNDTNRNKIRRDRLA…	WP_093152577.1
Proteobacteria	Alphaproteobacteria	Rhodospirillales	Rhodospirillaceae	Thalassobaculum salexigens	DSM19539		MEQTARQTTNAELQLDEQAYGENPLENRDTDLYRGEYIMSFVEKWDELIDWRARAEGEGQFFIDVLRARGKETVLDVACGTGFHSVRLQEAGFNVTSADGSAAMVAKAFQNAQARGLILKTVQADWRWLNRDIQGKYDAIICLGNSFTHLHTEADRRRALAEFYAALKHDGILILDQRNYDSILDHGFSTKHKFYYAGDKVTAEPEHIDEGLARFKYSFPDGSEYTLNMCPIRKNYVRRLLSEAGFQRVRTYGDFQETYADSEPDFFIHVAEKSTLHVVRWGGGSRDEGETDVRDVAEDYYDSEDADTFYSMVWGGEDLHVGIYDDTRVIREASDTTIDKMAEALPGLDQNTRVLDIGAGYGGAMRRLVKRYGNTATCLNISEIQNDTNRNKIRRDRLA…	WP_028795807.1
Proteobacteria	Alphaproteobacteria	Rhodothalassiales	Rhodothalassiaceae	Rhodothalassium salexigens	IM 261	NHSB00000000	MANDGSPVAGATTEQPKPSAAKESNFYQKQYVSSFVEKWDELIDWDSRSKTEGQFFIDLLKEQGKETVLDVATGTGFHTVRLVEAGFDVTSCDGNAEMLAKAFENGKARGHILKTVQADWRWLNKDIQGKFDAIICLGNSFTHLFREVDRHRALAEFYAALKHDGILILDQRNYDQMLDDRDYSSSHKFYYCGEQVSAAPDLLEDNLARFKYDFPDGSSYHLNMFPLRRQYVADLLKTHGFQTITTYSDFQETHKTEDPDFFIHVAKKEYVADD	fig|1086.4.peg.207
Proteobacteria	Alphaproteobacteria	Rhodothalassiales	Rhodothalassiaceae	Rhodothalassium salexigens	IM 265	NHSA00000000	MANDGSPVAGATTEQPKPSAAKESNFYQKQYVSSFVEKWDELIDWDSRSKTEGQFFIDLLKEQGKETVLDVATGTGFHTVRLVEAGFDVTSCDGNAEMLAKAFENGKARGHILKTVQADWRWLNKDIQGKFDAIICLGNSFTHLFREVDRHRALAEFYAALKHDGILILDQRNYDQMLDDRDYSSSHKFYYCGEQVSAAPDLLEDNLARFKYDFPDGSSYHLNMFPLRRQYVADLLKTHGFQTITTYSDFQETHKTEDPDFFIHVAKKEYVADD	fig|1086.5.peg.96
Proteobacteria	Alphaproteobacteria	Rhodothalassiales	Rhodothalassiaceae	Rhodothalassium salexigens	DSM 2132	NRRX00000000	MANDGSPVAGATTEQPKPSAAKESNFYQKQYVSSFVEKWDELIDWDSRSKTEGQFFIDLLKEQGKETVLDVATGTGFHTVRLVEAGFDVTSCDGNAEMLAKAFENGKARGHILKTVQADWRWLNKDIQGKYDAIICLGNSFTHLFREVDRHRALAEFYAALKHDGILIIDQRNYDQMLDDREYSSSHKFYYCGEQVSAAPDLLEDNLARFKYDFPDGSSYHLNMFPLRRQYVADLLKTHGFQTITTYSDFQETHKTEDPDFFIHVAKKEYVADD	WP_132708394.1
Proteobacteria	Alphaproteobacteria	Sphingomonadales	Erythrobacteraceae	Altererythrobacter atlanticus	DSM100738		MTETEPTVFAPDEKQDYGDDPVAVRSTDHYTNEYVRGFVSKWDELIDWEARAKSEGRFFIDVLKARGKHSVLDVATGTGFHSIQLLKAGFDVTSADGSAEMLSMAFQNAADRGQVLKTVHADWRWLNKDVHGKFDAIICLGNSFTHLHEENDRRRALAEFYAALKHDGILILDQRNYDAILDDGFATKHKYYYCGEQISAEPEYVDDTLARFKYSFPDGSEYHLNMFPIRKDYTRGLLRDVGFQQIHSYGDFQEEGEEKSPDFFIHVAEKEYADE	WP_046902352.1
Proteobacteria	Alphaproteobacteria	Sphingomonadales	Erythrobacteraceae	Erythrobacter litoralis	DSM 8509	CP017057.1	MSTFAPERQQDYGEDPHAVRESDVYVNEYVRGFVEKWDELIDWEARAESEGKFFIDLLRARGKKSVLDVATGTGFHSVQLLKAGFDVFSADGSAEMLAMAFQNAADHDFVLKTVHADWRWLNKDVHGKFDAIICLGNSFTHLHDEKDRRRTLAEFYAALKHDGVLILDQRNYDEILDNGFSSKHKYYYCGDQVTAEPEYVDDSLARFKYSFPDGSDYHLNMFPLRKEYVRGLLRDVGFQRIHTYGDFQDDHEDACPDFFIHVAEKEYLADDE	WP_034905183.1
Proteobacteria	Alphaproteobacteria	Sphingomonadales	Erythrobacteraceae	Erythrobacter species	HL-111		MLHFCFGVSLRPGVFLARAATLEQDGERIVDRTITSTFAPERNQDYGADPNAVRESDVYRNEYVRGFVEKWDELIDWEARAKSEGRFFIDLLRARGKRSVLDVATGTGFHSVQLLKAGFDVFSVDGSAEMLAMAFRNAAAHDFVLKTVHADWRWLNKDVHGKFDAIICLGNSFTHLHEENDRRRALAEFYAALKHDGVLILDQRNYDQILDRGFSTKHKYYYCGDQVTAEPEYVDDTLARFKYSFPDGSDYYLNMFPLRKEYVRGLLYDVGFQQIHTYGDFQEDHQDSAPDFFIHVAEKEYAS	WP_090195939.1
Proteobacteria	Alphaproteobacteria	Sphingomonadales	Sphingomonadaceae	Novosphingobium malaysiense	DSM27798		MNDQQQTVFAPEDAQDYGKDPIAVRETDKYVSEYVRGFVEKWDELIDWQQRAESEGRFFIDVLKARGKHAVLDVAAGTGFHSVQLLKAGFNVSSSDGSAEMLAKAFDNGMRHGVVLKTIHADWRWLNKDIHGKFDAIICLGNSFTHLFDEADRRRALAEFYAALKHDGILIIDQRNYDGILDHGFSSKHKYYYCGDQVVAEPVHVDEGLARFEYRFPDGSSHNLNMFPLRKQYMRGLLEDAGFRKIKTYGDFQEESEEANPDFFVHVAEKNYE	KHK91894.1
Proteobacteria	Gammaproteobacteria	Chromatiales	Chromatiaceae	Halochromatium glycolicum	DSM 11080	NRSJ00000000	MQSQTRQDYGDDPLAVRDSEKYQEEYIDGFVDKWDELIDWDGRASAEGHFFIEKLRERGAKKVLDVATGTGFHSVQLIEAGFEVTSADGSPVMLAKAFENARKRGHILRTIHADWRWLNQSVHDLYDAVICLGNSFTHLHEEVDRRKALAEFYATLKHDGVLILDQRNYDALLDHEVQPTHNYYYCGDSVRAEPEHVDDSLARFKYSFQDGAVYHLNMFPLRKTYVQRLMKEVGFQRVDTYGDFQETYRETEPDFFIHLAEKAYLGGNG	fig|85075.3.peg.3236
Proteobacteria	Gammaproteobacteria	Chromatiales	Chromatiaceae	Halochromatium salexigens IM/BN6310	DSM 4395	NHSF00000000	MQQHASTQQNYGDDPLAVRDSEKYQEEYIEGFVDKWDELIDWDGRSKAEGEFFIQKLRERGAKKVLDVATGTGYHSVQLLEAGFEVTSADGNPVMLAKAFENARKRGHILRTIHADWRWLNQNVHDLYDAVICLGNSFTHLHEEADRRKTLAEFYATLKHDGVLILDQRNYDALLDHQVQPTHNYYYCGDSVRAEPEHVDESLARFKYSFGDGSTYHLNMFPLRKAYVQRLMQEVGFQRVDTYGDFQETYREAEPDFFIHLAEKAYLGGNG	fig|49447.3.peg.3146
Proteobacteria	Gammaproteobacteria	Chromatiales	Chromatiaceae	Halochromatium roseum	DSM 18859	NHSH00000000	MQQPSTRQDYGSDPLAVRDSEKYQEEYIEGFVDKWDELIDWDARAKAEGQFFIEQLRERGAKKVLDVAAGTGFHSVQLLEAGFEVTTADGSPVMLAKAFENARRRGHILRTIHADWRWLNQSVHDLYDAVICLGNSFTHLHEELDRRKALAEFYATLRHDGVLILDQRNYDALLDHQVQPTHNYYYCGDNVRAEPEHVDDSLARFKYSFSDGSAYHLNMFPLRKAYVQRLMREVGFQRVDTYGDFQETYRDTEPDFFIHCAEKAYLGGNG	fig|391920.3.peg.616
Proteobacteria	Gammaproteobacteria	Chromatiales	Chromatiaceae	Imhoffiella purpurea AK35	JCM18851	AONC00000000.1	MHEQSIQGHDRNPRMADPLAARDTENYQQEYVQEFVDKWDELIDWDGRAMAEGSFFIEKLRELGAKKILDVATGTGFHSVQLLEAGFEVTSADGNPVMLAKAFENARRRGHILRTVHADWRWLNRSVHDLYDAVICLGNSFTHLHDDNDRRKALAEFYATLRHDGVLILDQRNYDALLDHQIQPTHNYYYCGENVRAEPEHVDEGLARFCYSFPDGSTFHLNMFPLRKHYVNQLMREVGFQRVETYGDFKETYRDTEPDFLINVAEKAYQGDE	WP_081763552.1
Proteobacteria	Gammaproteobacteria	Chromatiales	Chromatiaceae	Lamprobacter modestohalophilus	DSM 25653	NRRY00000000	MQQPSTRQDYGSDPLAVRDSEKYQEEYIEGFVDKWDELIDWDARAQAEGQFFIEQLRERGAKKVLDVAAGTGFHSVQLLEAGFEVTTADGSPVMLAKAFENARRRGHILRTVHADWRWLNQSVHDLYDAVICLGNSFTHLHEELDRRKALAEFYATLRHDGVLILDQRNYDALLDHQVQPTHNYYYCGDNVRAEPEHVDDSLARFKYSFSDGSAYHLNMFPLRKAYVQRLMREVGFQRVDTYGDFQETYRETEPDFFIHCAEKAYLGGNG	fig|1064514.3.peg.2048
Proteobacteria	Gammaproteobacteria	Chromatiales	Chromatiaceae	Marichromatium gracile	DSM 203	NRRH00000000	MYNPTHTQQDYGNDPLAVRHTDHYQAEYIQSFVEKWDQLIDWDGRAQSEGDFFVRVLREHGARKVLDVATGTGFHSVRLLKEGFEVTSADGNPNMLAKAFANARSHGKLLRTVQADWRWLNQDVHDYYDAAICLGNSFTHLFDERDRRKALAEFYATLRHDGILIIDQRNYDALLDHQVAPSHDFYYCGDNVRATPEHVDDSLARFRYEFPGENVFHLNMFPLRKNYLRRLLHEVGFQKVTTYGDFKETYREDQPDFFIHVAEKRYRQEDENA	fig|1048.9.peg.18	WP_123142470.1
Proteobacteria	Gammaproteobacteria	Chromatiales	Chromatiaceae	Marichromatium purpuratum 984	DSM1591	CP007031.1	MYNPTHTQQDYGNDPLAVRHTDHYQAEYIQSFVEKWDQLIDWDGRAQSEGDFFVRMLREHGARKVLDVATGTGFHSVRLLKEGFEVTSADGNPNMLAKAFANARSHGKLLRTVQADWRWLNQDVHDYYDAAICLGNSFTHLFDERDRRKALAEFYATLRHDGILIIDQRNYDALLDHQVAPSHNFYYCGDDVRATPEHVDDSLARFRYEFPGENVFHLNMFPLRKNYLRRLLHEVGFQKVTTYGDFKETYREDQPDFFIHVAEKRYRQEDENA	WP_005224687.1
Proteobacteria	Gammaproteobacteria	Chromatiales	Chromatiaceae	Marichromatium bheemlicum	DSM18632		MYNPTHTHQDYGNDPLAVRHTDHYQAEYIQSFVEKWDQLIDWDGRAQSEGDFFVRMLREHGARKVLDVATGTGFHSVRLLKEGFEVTSADGNPNMLAKAFANARSHGKLLRTVQADWRWLNQDVHDYYDAAICLGNSFTHLFDERDRRKALAEFYATLRHDGILIIDQRNYDALLDHQVEPSHNFYYCGDNVRATPEHVDDSLARFRYEFPGDHVFHLNMFPLRKDYLRRLLHEVGFQRVTTYGDFKETYREDQPDFFIHVAEKHYRQEDEHA	WP_168666451.1
Proteobacteria	Gammaproteobacteria	Chromatiales	Chromatiaceae	Rhabdochromatium marinum	DSM 5261	NRRS00000000	MTLNSQQQPAQQHFGEDPLAVRDTNHYQNEYIHPFVEHWDQLIDWDGRAESEGDFFIRSLRELGAKKVLDVATGTGFHSVRLLRAGFDVTSADGSPTMLAKAFENARKRNFLLRTAQADWRWLNRDIHDYYDAVICLGNSFTHLHDENDRRKALAEFYATLKHDGVLIIDQRNYDALLDHKIEPTHNFYYCGDNVRATPEHVDDSLARFRYEFPDDEVFHLNMFPLRKNYVRRLLREVGFQRVTTYGDFQETYHDNEPDFFIHVAEKGYVEGGEEE	fig|48729.3.peg.163
Proteobacteria	Gammaproteobacteria	Chromatiales	Chromatiaceae	Thiocapsa marina 5811	DSM 5653	AFWV01000062.1	MKLERTKQDYGTNPLKVRDTNHYQAEYIQSFVEKWDELIDWDGRAQSEGDFFMQLLEEHGARKVLDVATGTGFHSVQLLRAGFEVTSADGNPVMLAKAFENARRNEKILRTVQADWRWLNRDVHDYYDAVICLGNSFTHLHDENDRRKALAEFYATLRHDGILILDQRNYDAILDHQIAPTHNYYYCGENVRAQPEHVDDTLARFRYEFPGDHVFHLNMFPLRKEYTRRLLHEVGFQRVTTYGDFKETYRDEEPDFFIHVAEKSYVEGGDEV	WP_007194027.1
Proteobacteria	Gammaproteobacteria	Chromatiales	Chromatiaceae	Thiocapsa rosea	DSM235		MKLERTKQDYGTNPLKVRDTNHYQAEYIQSFVEKWDELIDWDGRAQSEGDFFIRLLEEHGARKVLDVATGTGFHSVQLLRAGFEVTSADGNPVMLAKAFENARRREKILRTVQADWRWLNRDVHDYYDAVICLGNSFTHLHDENDRRKALAEFYATLRHDGILILDQRNYDAILDHQIPPTHNYYYCGENVRAQPEHVDDTLARFRYEFPGDHVFHLNMFPLRKNYTRRLLHEVGFQRVTTYGDFKETYRDDEPDFFIHVAEKSYVEGGDDA	WP_120796771.1
Proteobacteria	Gammaproteobacteria	Chromatiales	Chromatiaceae	Thiococcus pfennigii IM/BN4252	DSM 228	NRSA00000000	MAIHAQKQDFGDNPLEVRDTDHYTAEYVHSLAEKWDQLIDWDARASGEGDFFIEVLREHGAKKVLDVATGTGFHSVQLLRAGFEVTSADGSPAMLAKAFENARGYDHILRTVHADWRWLNRDVHDYYDAVICLGNSFTHLHDDNDRRKALAEFYATLRHDGILIIDQRNYDAILDHRIEPTHNYYYCGGNVRATPEHVDESLARFRYEFPGEQVFHLNMFPLRKNYVRQLLREVGFQRVTTYGDFKETYHDNEPDFFIHVAEKSYIQGGDAE	fig|335115.3.peg.2203
Proteobacteria	Gammaproteobacteria	Chromatiales	Chromatiaceae	Thiococcus pfennigii IM/BN4254	Pfennig 8320	NRRW00000000	MAIHAQKQDFGDNPLEVRDTDHYTAEYVHSLAEKWDQLIDWDARASGEGDFFIEVLREHGAKKVLDVATGTGFHSVQLLRAGFEVTSADGSPAMLAKAFENARGYDHILRTVHADWRWLNRDVHDYYDAVICLGNSFTHLHDDNDRRKALAEFYATLRHDGILIIDQRNYDAILDHRIEPTHNYYYCGGNVRATPEHVDESLARFRYEFPGEQVFHLNMFPLRKNYVRQLLREVGFQRVTTYGDFKETYHDNEPDFFIHVAEKSYIQGGDAE	fig|1057.4.peg.2763
Proteobacteria	Gammaproteobacteria	Chromatiales	Chromatiaceae	Thiocystis violacea	DSM 208	NRRF00000000	MQVRDTNHYTAEYVHAFVEKWDQLIDWDRRAESEGDFFIRLLQEHGARKVLDVATGTGFHSVQLLKAGLEVTSADGSPVMLGKAFENARRRNHILRTVHADWRWLNRDVHDYYDAVICLGNSFTHLHDENDRRKALAEFYATLKHDGILILDQRNYDAILDHQIAPQHNFYYCGENVRATPEHMDESLARFRYEFPGEEVFHLNMFPLRKHYVRRLLNEVGFQRVTTYGDFKETYRDAEPDYFIHVAEKSYVEGGEDA	fig|13725.3.peg.3740
Proteobacteria	Gammaproteobacteria	Chromatiales	Chromatiaceae	Thioflavicoccus mobilis 8321	ATCC700959	CP003051.1	MSIHAQSQDFGENPLEVRDTDHYTSEYVHSFVERWDQLIDWDARASGEGNFFMEVLREHGARKVLDAATGTGFHSVQLLRAGFEVTSADGSPAMLAKAFENARQRSHILRTVHADWRWLNRDVHDYYDAVICLGNSFTHLHDDNDRRKALAEFYATLRHDGILILDQRNYDAILDRRVEPTHNYYYCGDNVRATPEYVDESLARFRYEFPGKEVFHLNMFPLRKNYVRRLLREVGFQKVTTYGDFQETYHDKEPDFFIHVAEKSYVHGGEEE	fig|80679.5.peg.1746	WP_015280709.1
Proteobacteria	Gammaproteobacteria	Chromatiales	Chromatiaceae incertae sedis	Thiohalobacter thiocyanaticus	DSM21152		MQKTAQQNYGDDPLKVRDTDQYKDEYVHGFVDKWDELIDWDGRANSEGDFFIQALKERGAKKILDVASGTGFHSVQLMKAGFEVTSADGSPEMLAKAFENARKRGHILRTVHADWRWLNRDVHDLYDAVICLGNSFTHLHNENDRRKALAEFYATLRHDGILILDQRNYDAILDHKIQPTHNYYYCGDNVSASPEYVDDSLARFRYEFPDKSVYHLNMFPLRKDYTRRLMKEVGFQKVTTYGDFQETYREAEPDFYIHIAEKNYHQQEDNE	WP_125182108.1
Proteobacteria	Gammaproteobacteria	Chromatiales	Chromatiaceae	Thiohalocapsa sp. ML1	ML1	GCA_001469165.1	MQTPAQLQTPKHQDYGDDPLAVRESEKYQEEYVEAFVDKWDELIDWDGRAAAEGQFFIEQLRERGAKKVLDVATGTGYHSVQLLKAGFEVTSADGSPVMLAKAFENARRHGHILRTIHADWRWLNKSVHDLYDAVICLGNSFTHLHEDNDRRKALAEFYATLRHDGILILDQRNYDALLDHQVQPTHNYYYCGDNVRAAPEHVDETLARFKYSFQDGSVYHLNMFPLRKGYVQGLMHDVGFQRVDTYGDFQETYREAEPDFFIHVAEKEYREVS	WP_058556098.1
Proteobacteria	Gammaproteobacteria	Chromatiales	Chromatiaceae	Thiohalocapsa halophila	DSM 6210	NRRV00000000	MQPPLRTEIPKHQDYGEDPLAVRESEKYQEEYVESFVDKWDELIDWDGRSAAEGQFFIQQLRERGAKKVLDVATGTGYHSVQLLKAGFEVTSADGSPVMLAKAFENARRQGHILRTIHADWRWLNRSVHDLYDAVICLGNSFTHLHDDNDRRKALAEFYATLKHDGVLILDQRNYDALLDHQVQPTHNFYYCGDNVRAEPEHVDDSLARFKYSFNDGSEFHLNMFPLRKRYMQGLMREVGFQRVDTYGDFQETYREAEPDFFIHVAEKEYREVS	fig|69359.3.peg.802
Proteobacteria	Gammaproteobacteria	Chromatiales	Chromatiaceae	Thiohalocapsa marina	DSM19078		MQMSTNEQDYGQDPLAVRDTNAYKAEYVHSFVELWDQLIDWDGRAESEGDFFIRTLKEHGAKKVLDVATGTGFHSVRLLRAGFDVTSADGSPNMLAKAFENARKRDHLLRTAQADWRWLNRDIHDYYDAVICLGNSFTHLHDENDRRKALAEFYATLRHDGILILDQRNYDALLDHKVEPSHDYYYCGDNVRATPEHVDDSLARFRYEFPGEQVFHLNMFPLRKRYVQRLLREVGFQRVTTYGDFQQTYRDEEPDFFIHVAEKRYVDGGEEE	WP_150089299.1
Proteobacteria	Gammaproteobacteria	Chromatiales	Chromatiaceae	Thiorhodococcus drewsii	DSM15006	AFWT01000141.1	MINTAVKQEFGSNPLKVRDTNHYQAEYVHSFVDRWDQLIDWDRRAESEGDFFIRLLQEQGARKVLDVATGTGFHSVQLLKAGFEVTSADGSPVMLGKAFENARKRNHILRTVHADWRWLNRDVHDYYDAVICLGNSFTHLHDEKDRRKALAEFYATLRHDGVLILDQRNYDAILDHQIEPRHNFYYCGDNVRATPEHMDDSLARFRYEFPGDEVFHLNMFPLRKQYMQRLLHEVGFQRVTTYGDFKETYRESEPDYFIHVAEKRYIEGGDEE	WP_007040620.1
Proteobacteria	Gammaproteobacteria	Chromatiales	Chromatiaceae	Thiorhodococcus mannitoliphagus	DSM18266	JAAIJR010000100.1	MTTTQVRQDYGKDPLQVRDTNHYTEEYVHAFVDKWDQLIDWDRRAESEGDFFIRLLQEQGAKKVLDVATGTGFHSVQLLKAGFEVTSADGSPVMLGKAFENARRRDHILRTVHADWRWLNRDVHDYYDAVICLGNSFTHLHDENDRRKALAEFYATLRHDGVLILDQRNYDAILDHEIAPSHNFYYCGDNVRATPEHMDESLARFRYEFPDDDVFHLNMFPLRKNYVRRLLKEVGFQRVTTYGDFKETYRETEPDFFIHVAEKRYLEEESEH	WP_164655898.1
Proteobacteria	Gammaproteobacteria	Chromatiales	Chromatiaceae	Thiorhodococcus minor	DSM11518	JAAIJQ010000100.1	MTNTQPRQDFGQNPLQVRDTNHYTEEYVHSFVDRWDQLIDWDRRAESEGDFFIRLLKEHGAKKVLDVATGTGFHSVQLLKAGFEVTSADGSPVMLGKAFENARRRDHILRTVHADWRWLNRDVHDYYDAVICLGNSFTHLHDENDRRKALAEFYATLKHDGILILDQRNYDAILDHQIAPTHNFYYCGDNVRATPEHMDESLARFRYEFPGEEVFHLNMFPLRKNYVRRLLKEVGFQRVTTYGDFKETYRETEPDFFIHVAEKRYIEEGSDA	WP_164455947.1
Proteobacteria	Gammaproteobacteria	Chromatiales	Chromatiaceae	Thiorhodovibrio winogradskyi	06511	NHSO00000000	MNLNSQELSMKQNYGSDPLEVRDTNHYKSEYIHPFVERWDQLIDWDGRAEAEGDFFIRALREHGVKKVLDVATGTGFHSVRLLRAGFEVTSADGSPNMLAKAFENARKRDYLLRTAQADWRWLNRDIHDYYDAVICLGNSFTHLHDDNDRRKALAEFYATLKHDGILIIDQRNYDALLDHKIEPTHNFYYCGDNVRATPEHVDESLARFRYEFPDDEVFHLNMFPLRRKYVRTLLREVGFQRVTTYGDFQETYHDKEPDFFIHVAEKRYVEGGEEE	fig|77007.3.peg.1204
Proteobacteria	Gammaproteobacteria	Chromatiales	Ectothiorhodospiraceae	Arhodomonas aquaeolei	DSM8974		MATQEKQDFGNNPIEVRESEHYQQEYIEGFVDKWDELIDWDSRAESEGDFFIDLLRERGVKSVLDVATGTGFHSVRLLEAGFEVVSCDGSPEMLAKAFENGRQRGHILRTVQVDWRWLNRDIHCHYDAVICLGNSFTHLFSEHDRRKALAEFYATLKHDGVLILDQRNYDAILDVGYSSKHTFYYCGDHVSVYPEHMDDGLARFKYEFNDGSVYHLNMFPLRKEYTRRLMHEVGFQHIDTYGDFQETYRETEPDFFVHVAEKSYEQEDA	WP_018716470.1
Proteobacteria	Gammaproteobacteria	Chromatiales	Ectothiorhodospiraceae	Ectothiorhodospira mobilis	DSM 237	NRSK00000000	MSNATANTEQDFGDKPTERRDTDNYVHEYVDSFVDKWDDLIDWDSRAKSEGSFFIDVLKERGAKRVLDVATGTGFHSVRLLEAGFDVVSVDGAPEMLVKAFENGRKRGHILRTTQADWRELNRDIYGRYDAVVCLGNSFTHLFNENDRRKALAEFYAALNHDGVLILDQRNYDAILDHGYSSAHTFYYCGDNVSVYPEHVDDGLARFRYAFPDKSVFHLNMYPLRKAYVRRLMREVGFQNIETFGDFKETYHDAEPDFFIHVADKRYMGEK	fig|195064.4.peg.1370
Proteobacteria	Gammaproteobacteria	Chromatiales	Ectothiorhodospiraceae	Ectothiorhodospira marismortui	DSM 4180	FOUO01000035.1	MSNATANTEQDFGDKPIERRDTDNYVNEYVDSFVDKWDDLIDWDSRAKSEGSFFIDVLKERGAKRVLDAATGTGFHSIRLLEAGFDVVSVDGAPEMLVKAFENGRKRGHILRTTQADWRELNRDIYGRYDAVVCLGNSFTHLFNENDRRKALAEFYAALNHDGVLILDQRNYDAILDHGYSSAHTFYYCGDNVSVHPEHVDDGLARFRYAFPDNSVYHLNMYPLRKAYVRRLMREVGFQNIETFGDFKETYHEAEPDFFIHVADKRYMGEK	fig|195064.3.peg.1099	WP_090483553.1
Proteobacteria	Gammaproteobacteria	Chromatiales	Ectothiorhodospiraceae	Ectothiorhodospira marina	DSM 241	FOAA01000040.1	MSNTMSDQDFGEKPVERRDTDNYVNEYTESFVDKWDDLIDWDSRAKSEGDFFIQELKKRGAKRVLDVATGTGFHSIRLLEAGFDVVSVDGAPEMLIKAFENGRKRGHILRVTQADWRELNRDIYGRYDAVVCLGNSFTHLFNENDRRKALAEFHAALNHDGVLILDQRNYDAILDHGYSSAHTFYYCGDNVSVHPEHVDDGLARFRYAFPDKSVFHLNMFPLRKPYVRRLMREVGFQKIETYGDFKETYHDTEPDFFIHVADKKYTGNE	fig|1396821.3.peg.2510	WP_090252892.1
Proteobacteria	Gammaproteobacteria	Chromatiales	Ectothiorhodospiraceae	Ectothiorhodospira shaposhnikovii	DSM 243	NRSM00000000	MSITMTKQDFGTRPVERRETDNYVREYVEPFVDKWDELIDWDSRAASEGDFFIRVLKERGAKRVLDVATGTGFHSILLLEAGFDVVSADGSAQMLAKAFDNGRKRGHILRTTQADWRELNRDIYGRYDAVVCLGNSFTHLFNENDRRKALAEFYSALNHDGLLILDQRNYDAILDHGYSSTHTFYYCGDNVSVHPEHVDPGLTRFRYAFPDQSVYHLNMYPLRRAYVRRLMREVGFQQIETFGDFKETYQEQEPDFFIHVADKRYTGDPA	fig|1054.12.peg.1544
Proteobacteria	Gammaproteobacteria	Chromatiales	Ectothiorhodospiraceae	Ectothiorhodospira vacuolata	DSM2111		MSITMTKQDFGTRPVERRETDNYVREYVEPFVDKWDELIDWDSRAASEGDFFIRVLKERGAKRVLDVATGTGFHSILLREAGFDVVSVDGSAQMLAKAFDNGRKRGHILRTTQADWRELNRDIYGRYDAVVCLGNSFTHLFNENDRRKALAEFYSALNHDGVLILDQRNYDAILDHGYSSTHTFYYCGDNVSVYPEHVDPGLTRFRYAFPDQSVYHLNMYPLRRAYVRRLMREVGFQQIETLGDFKETYHEQEPDFFIHVADKRYTGDPA	fig|1051.3.peg.2248
Proteobacteria	Gammaproteobacteria	Chromatiales	Ectothiorhodospiraceae	Ectothiorhodospira haloalkaliphila	ATCC 51935	KK214998.1	MSNTMTDQDFGEKPVERRDTDNYVKEYTESFVDKWDDLIDWDSRAKSEGDFFIQELKKRGAKRVLDVATGTGFHSVRLLEAGFDVVSVDGAPEMLVKAFENGRKRGHILRTTQADWRELNRDIYGRYDAVVCLGNSFTHLFNENDRRKALAEFYAALNHDGVLILDQRNYDAILDHGYSSAHTFYYCGDNVSVYPEHVDDGLARFRYAFPDKSVFHLNMFPLRKPYVRRLMREVGFQNIETYGDFKETYHDTEPDFFIHVASKKYTGKE	fig|421628.4.peg.127	WP_025281113.1
Proteobacteria	Gammaproteobacteria	Chromatiales	Ectothiorhodospiraceae	Ectothiorhodospira sp.	BSL-9	CP011994.1	MSNTMKDQDFGEKPVERRDTDNYVKEYTESFVDKWDDLIDWDSRAQSEGDFFIQELKKRGAKRVLDVATGTGFHSVRLLEAGFDVVSVDGAPEMLVKAFENGRKRGHILRTTQADWRELNRDIYGRYDAVVCLGNSFTHLFNENDRRKALAEFYAALNHDGVLILDQRNYDAILDHGYSSAHTFYYCGDNVSVYPEHVDDGLARFRYAFPDKSVFHLNMFPLRKPYVRRLMREVGFQNIETYGDFKETYHEAEPDFFIHVASKKYTGKE	fig|1442136.10.peg.2466	WP_063465308.1
Proteobacteria	Gammaproteobacteria	Chromatiales	Ectothiorhodospiraceae	Halorhodospira abdelmalekii	DSM 2110	NRRN00000000	MNDKTTEQDFGADPTKVRDTDHYTEEYVDGFVDKWDDLIDWDSRAKSEGDFFIQELKKRGAKRVLDVATGTGFHSCRLIEAGFDVVSADGSAEMLAKAFENGRKRGHILRTVQVDWRWLNRDIHGRYDAIICLGNSFTHLFKERDRRKALAEFYSALNAEGVLILDQRNYDSILDYGYDSSHTFYYCGDDVSVYPDHVDDGLARFKYAFSDGSTYFLNMYPLRKEYTRRLMHEVGFQQINTYGDFKETYRDADPDFFIHVAEKKYWEEE	fig|421629.3.peg.849
Proteobacteria	Gammaproteobacteria	Chromatiales	Ectothiorhodospiraceae	Halorhodospira halochloris	DSM 1059	NRRM00000000	MNTTTEQDFGADPTKVRDTDHYTEEYVDGFVDKWDDLIDWDSRAKSEGDFFIQELKKRGATRILDAATGTGFHSVRLLEAGFDVVSADGSAEMLAKAFENGRKRGHILRTVQVDWRWLNRDIHGRYDAIICLGNSFTHLFNEKDRRKTLAEFYSALNPEGVLILDQRNYDGILDHGYDSSHSYYYCGEGVSVYPEHVDDGLARFKYEFNDGSTYFLNMFPLRKDYTRRLMHEVGFQKIDTYGDFKATYRDADPDFFIHVAEKEYREED	fig|1052.7.peg.282	WP_096409578.1
Proteobacteria	Gammaproteobacteria	Chromatiales	Ectothiorhodospiraceae	Halorhodospira halophila	IM 9626	NHSN00000000	MSVQTEQDFGADPTQVRDTDHYTEEYVDGFVDKWDDLIDWDSRAQSEGDFFIQELKKRGAKRVLDVATGTGFHSVRLREAGFEVVSADGSAEMLAKAFENGRKRGHILRTVQVDWRWLNQDIHGRYDAIICLGNSFTHLFNERDRRKTLAEFYSALNHDGVLILDQRNYDGILDHGYDSSHTYYYCGDDVSVYPEHVDDGLARFKYAFSDGSTYFLNMFPLRKEYTRRLMREVGFQKIETYGDFKETYRDADPDFFIHVAEKAYREEE	fig|1053.11.peg.1194
Proteobacteria	Gammaproteobacteria	Chromatiales	Ectothiorhodospiraceae	Halorhodospira halophila	DSM244	CP000544.1	MKVQTEQDFGTDPTKVRDTDHYTEEYVDGFVDKWDDLIDWDSRAQSEGDFFIQELKKRGAKRVLDVATGTGFHSVRLREAGFEVVSADGSAEMLAKAFENGRKRGHILRTVQVDWRWLNQDIHGRYDAIICLGNSFTHLFNECDRRKTLAEFYSALNHDGVLILDQRNYDSILDHGYDSSHTYYYCGDDVSVYPEHVDDGLARFKYAFSDGSTYYLNMFPLRKDYTRRLMQEVGFQKIETYGDFKETYRDADPDFFIHVAEKAYREEE	fig|1053.9.peg.1662	WP_011814464.1
Proteobacteria	Gammaproteobacteria	Chromatiales	Ectothiorhodospiraceae	Halorhodospira neutriphila	DSM 15116	NRSH00000000	MSAMNEQDFGADPTKVRDTDHYTEEYVDGFVDKWDDLIDWDSRAQSEGDFFIQELKKRGAKRVLDVATGTGFHSVRLREAGFEVVSADGSAEMLAKAFENGRKRGHILRTVQVDWRWLNQDIHGHYDAIICLGNSFTHLFNERDRRKALAEFYSALRHDGVLILDQRNYDGILDVGYGSSHTYYYCGDSVSVYPEHVDDGLARFRYDFQDDGSTYYLNMFPLRKEYTRRLMHEVGFQQIETYGDFEETYRDEDPDFFIHVAEKAYREEE	fig|168379.3.peg.1497
Proteobacteria	Gammaproteobacteria	Chromatiales	Ectothiorhodospiraceae	Halorhodospira halophila D	IM 9620	NHSE00000000	MSVQTEQDFGADPTQVRDTDHYTEEYVDGFVDKWDDLIDWDSRAQSEGDFFIQELKKRGAKRVLDVATGTGFHSVRLREAGFEVVSADGSAEMLAKAFENGRKRGHILRTVQVDWRWLNQDIHGRYDAIICLGNSFTHLFNERDRRKTLAEFYSALNHDGVLILDQRNYDGILDHGYDSSHTYYYCGDDVSVYPEHVDDGLARFKYAFSDGSTYFLNMFPLRKEYTRRLMREVGFQKIETYGDFKETYRDADPDFFIHVAEKAYREEE	fig|1053.10.peg.1134
Proteobacteria	Gammaproteobacteria	Chromatiales	Ectothiorhodospiraceae	Halorhodospira halophila 51/3	IM 9630	NRRO00000000	MKVQTEQDFGTDPTKVRDTDHYTEEYVDGFVDKWDDLIDWDSRAQSEGDFFIQELKKRGAKRVLDVATGTGFHSVRLREAGFEVVSADGSAEMLAKAFENGRKRGHILRTVQVDWRWLNQDIHGRYDAIICLGNSFTHLFNECDRRKTLAEFYSALNHDGVLILDQRNYDSILDHGYDSSHTYYYCGDDVSVYPEHVDDGLARFKYAFSDGSTYYLNMFPLRKDYTRRLMQEVGFQKIETYGDFKETYRDADPDFFIHVAEKAYREEE	fig|1053.8.peg.60
Proteobacteria	Gammaproteobacteria	Chromatiales	Ectothiorhodospiraceae	Nitrococcus mobilis	NB231	NZ_CH672427.1	MATPQQKKQCFGADPVACRETNHYREEYIEAFVNKWDALIDWESRAQSEGDFFINVLRERGAKRILDVATGTGFHSVRLIEAGFEVVSCDGSAEMLAKAFQNGRQYGHIMRTVQVDWRWLNRDIHGHYDAIICLGNSFTHLFSENDRRKALAEFHATLKHDGFLILDQRNYDAILDHGYTTKHTYYYCGDNISVYPEHIDDGLARFKYSFPDRSTFHLNMYPLRKNYTRRLMHEVGFQHIETFGDFQETYRENDPDFFIHVAEKAYREEPDSD	WP_005002311.1
Proteobacteria	Gammaproteobacteria	Chromatiales	Ectothiorhodospiraceae	Thioalkalivibrio thiocyanodenitrificans	DSM16954	AQZO00000000.1	MSSTVKQQEFGDAPTEVRDTEHYQHEYVKSFVDKWDELIDWDSRKASEGDFFIRTLKERGAQRILDVATGTGFHSVQLVEAGFDVVSADGSAEMLAKAFENGRRRGHILRTIQSDWRWLNRDVHGRFDAIVCLGNSFTHLFNENDRRKTLAEFYSALNHDGVLILDQRNYDSILDHGYSSTHTFYYCGDNVEVKPEYMDEGLARFQYSFPDKSVYHLNMYPLRKAYVRRLMREVGFQHIETFGDFKETYREAEPDFFIHVAEKQYREE	WP_018231113.1
Proteobacteria	Gammaproteobacteria	Chromatiales	Ectothiorhodospiraceae	Thioalkalivibrio denitrificans	DSM13742		MPSTVKHQEFGDAPTEVRDTEHYQHEYVKSFVDKWDELIDWDSRKASEGDFFIRTLKERGAKRILDAATGTGFHSVQLVEAGFDVVSADGSAEMLAKAFENGRRRGHILRTIQSDWRWLNRDVHGRFDAIVCLGNSFTHLFNENDRRKTLAEFYSALNHDGVLILDQRNYDAILDHGYSSTHTYYYCGDNVEVKPEHVDEGLARFQYSFPDKSVFHLNMYPLRKAYVRRLMREVGFQHIETYGDFKETYREAEPDFFIHVAEKQYRED	WP_077277853.1
Proteobacteria	Gammaproteobacteria	Chromatiales	Ectothiorhodospiraceae	Thioalkalivibrio nitratireducens	DSM14787		MSATMQQDFGDQPIERRETDNYRSEYVKSFVDKWDDLIDWDSRARSEGDFFIQVLKDRGARRVLDVAAGTGFHSVQLIEAGFDVVSADGSPEMLAKAFENARRRGHIMRTTQADWRWLNRDIYGRYDAVVCLGNSFTHLFNENDRRKALAEFYSALNHDGVLILDQRNYDAILDHGYSSSHTYYYCGDNVSVAPEHVDEGLARFEYRFPDKSTYHLNMFPLRKAYVRRLMREVGFQNIDTYGDFKETYREHEPDFFIHVADKHYEEAITR	WP_015257100.1
Proteobacteria	Gammaproteobacteria	Chromatiales	Ectothiorhodospiraceae	Thioalkalivibrio paradoxus	DSM13531		MSATMQQDFGDEPIERRETDNYRSEYVKSFVDKWDDLIDWDSRARSEGDFFIQVLKDRGARRVLDVAAGTGFHSVQLIEAGFDVVSADGSPEMLAKAFENARRRGHIMRTTQADWRWLNRDIYGRYDAVVCLGNSFTHLFNENDRRKALAEFYSALNHDGVLILDQRNYDAILDHGYSSSHTYYYCGDNVSVAPEHVDEGLARFEYRFPDKSTYHLNMFPLRKAYVRRLMREVGFQKIETYGDFKETYREHEPDFFIHVADKHYEEEITDE	WP_006746825.1
Proteobacteria	Gammaproteobacteria	Chromatiales	Ectothiorhodospiraceae	Thioalkalivibrio sulfidophilus	NCCB100376		MTSTATQQEFGDAPTEVRDTEHYQQEYVKSFVDKWDELIDWDSRRASEGDFFIRALKERGARRILDVATGTGFHSVQLVEAGFDVVSADGSAEMLAKAFENGRRRGHILRTIQSDWRWLNRDVHGRFDAIVCLGNSFTHLFSENDRRKALAEFYSALNHDGVLILDQRNYDAIMDHGYSSKHTFYYCGDNVEVRPEHVDEGLARFQYTFPDHSVYHLNMYPLRKAYVRRLMREVGFQRIETYGDFKETYKETEPDFFIHVAEKQYREA	WP_012637750.1
B-type sequences
Proteobacteria	Gammaproteobacteria	Chromatiales	Chromatiaceae	Halochromatium glycolicum	DSM 11080T	NRSJ00000000	MSAVLNLNRGNQQQQYTSTFAEHWDDLVGWEARLAREGHFYARLLKAQGCRKVADIATGTGVNAVGLAQAGFEVTATDGSENMLAKARENAAARGIRFADSKVADWLHLDEALGHAQFDAVVCLGNSFTHLFDHEDRRDALRAIHRVLRPSGMLVIDQRNYDRMLDHGYDSKHELCYTGAGVQVGPVELNPRLAKFEYRFDNGSVFQLNMYPLRQHYLTHLLEDAGFVNVERFGDLQRPYDPQGVDFVQQVAFKAA	fig|85075.3.peg.2908
Proteobacteria	Gammaproteobacteria	Chromatiales	Chromatiaceae	Halochromatium salexigens	DSM 4395	NHSF00000000	MSAVLNLNRGNQQQQYTSTFAEHWDDLVGWEARLAREGHFYARLLKAQGCRKVADIATGTGVNAVGLAQAGFEVTATDGSENMLAKARDNAAARGIHFAESKVADWLHLDEVLGHAQFDAIVCLGNSFTHLFDHEDRRDALRAIYRVLRPSGMLVIDQRNYDRMLDHGYDSKHALCYTGEGVQVGPVELNPRLAKFEYSFENGSVFQLNMYPLRQNYLTHLLEDVGFINVECYGDLQRPYDPQGVDFVQQVAFKAA	fig|49447.3.peg.3178
Proteobacteria	Gammaproteobacteria	Chromatiales	Chromatiaceae	Rhabdochromatium marinum	DSM 5261T	NRRS00000000	MSAVLNLNRGNQQQQYTATFAEHWDDLVGWEARLAREGHFYARLLKAQDCRKVVDVATGTGVNAVGLAQVGFEVTATDGSENMLAKARENAAARGIHFADSKVADWRHLDDALGHEQFDAIVCLGNSFTHLFDHEDRRDALRAFNRVLRPSGMLVIDQRNYDRMLDHGYDSKHELCYTGEGIKVGPVELNPRLAKFEYSFANGSVFQLNMYPLRQDYLTHLLEDAGFVNVERYGDLQRPYDRQGVDFIQQVAFKAA	fig|48729.3.peg.2198
Proteobacteria	Gammaproteobacteria	Chromatiales	Chromatiaceae	Thioflavicoccus mobilis 8321	ATCC700959	CP003051.1	MSAVLNLNRGNQHRQYTPTLAEHWDDLVGWEARLEREGHFYARLLKAHGCRKVVDVATGTGVNAVGLAQAGFEVTATDGSENMLAKAQENAAAYGVSFADSRVADWLTLDETLGTEQFDAIVCLGNSFTHLFDHEDRRQALRAFHRVLRPSGMLVIDQRNYDTMLDHGYRSKHEICYTGDGVDVGPVELTPRLAKFEYRFPNGAVFQLNMYPLRQDYLTHLLEDAGFINAERFGDLQRPYDRREVDFVQQVAFKTP	fig|80679.5.peg.1973	WP_015280929.1
Proteobacteria	Gammaproteobacteria	Chromatiales	Ectothiorhodospiraceae	Ectothiorhodospira mobilis	DSM 237	NRSK00000000	MSQEQALNADTGNHYKQYTRSFAEYWDDLVGWETRLEREGAFYNRLLKAHGVKDVIDIASGTGVNAVSLAKAGFNVTAADGSENMLAKAKENADHHGVQFANSRVVDWRVLDDTLGTERFDAAVCLGNSFTHLFDHEDRRTALRAIFRVLRPGGMLVIDQRNYDAMLDEGYSSKHAYCYTGEGVDVGPVELHRTMARFEYVFSDGARFELKMYPLRQDYLSHLLEDAGFVNVERFGDLRRPYDFHDVDFVQQVAFRPA	fig|195064.4.peg.2051
Proteobacteria	Gammaproteobacteria	Chromatiales	Ectothiorhodospiraceae	Ectothiorhodospira marismortui	DSM 4180T	FOUO01000035.1	MSQEQALNADTGNHYKQYTRSFAEYWDDLVGWETRLEREGAFYNRLLKAHGVKDVIDIASGTGVNAVSLAQAGFNVTAADGSENMLAKAKENAEHHGVQFANSRVVDWRVLDDTLGTERFDAAVCLGNSFTHLFDHEDRRTALRAIFRVLRPGGMLVIDQRNYDAMLDEGYSSKHAYCYTGEGVDVGPVELHRTMARFEYVFSDGARFELKMYPLRQDYLTHLLEDAGFVNVERFGDLRRPYDFHEVDFVQQVAFRPA	fig|195064.3.peg.1254	WP_090483711.1
Proteobacteria	Gammaproteobacteria	Chromatiales	Ectothiorhodospiraceae	Ectothiorhodospira marina	DSM 241	FOAA01000040.1	MTEALNANTGNHFTQYTRSFAEYWDDLVGWEARLAREGAFYNRHLHAHGAKQVIDIATGTGVNAVSLAQYGFEVTAVDGSENMLAKAQENAKSYGVKFAEAKAVDWLSLDETLGTERFDAAVCLGNSFTHLFDHEDRRTALRAIFRILRPGGMLIIDQRNYDAMLDQGYSSKHAFCYTGNNVDVGPVELHRSLAKFNYVFSDGARFELNMYPLRQDYLTHLLEDAGFVNVERYGDMRRPYDINEVDFVQQIAFRP	fig|1396821.3.peg.79	WP_090253888.1
Proteobacteria	Gammaproteobacteria	Chromatiales	Ectothiorhodospiraceae	Ectothiorhodospira sp.	BSL-9	CP011994.1	MTEVLNANTGTHFTQYTRSFAEYWDDLVGWEARLAREGAFYNRHLHAHGAKQVIDIATGTGVNAVSLAQYGFEVTAVDGSENMLAKAQENAKHYGVSFADAKAIDWLSLDETLGTEQFDAAVCLGNSFTHLFDHEDRRTALRAIFRILRPGGMLIIDQRNYDAMLDQGYSSKHAFCYTGNNVDVGPVELHRSLAKFNYVFPDGARFELNMYPLRQDYLTHLLEDAGFVNVERYGDMRRPYDTNEVDFVQQIAFRP	fig|1442136.10.peg.2241	WP_063465136.1
Proteobacteria	Gammaproteobacteria	Chromatiales	Ectothiorhodospiraceae	Halorhodospira halophila	IM 9626	NHSN00000000	MSQALNAEAGWQYEQYTPGFADYWDDLVGWETRLAREGAFYNRLVGAHGAKKVIDLATGTGVNAVSLAKAGFDVTAVDGSENMLIKARENAEKYGVKFADSRAVDWLELDQVMGTEQYDAAVCLGNSFTHLFDHEDRRNALLAMYRVLRPGGMLIIDQRNYDDMLDNGYSSKHTYCYTGEGVDVGPAELHRTMARFQYVFADGATFQLKMYPLRQDYLTHLLEDAGFINVERYGDLQKPYYRNDVDFIQQVAYRPLES	fig|1053.7.peg.797
Proteobacteria	Gammaproteobacteria	Chromatiales	Ectothiorhodospiraceae	Halorhodospira halophila	DSM244	CP000544.1	MSQALNAEAGWQYEQYTPGFADYWDDLVGWETRLAREGAFYNRLVGAHGAKKVIDLATGTGVNAVSLAKAGFDVTAVDGSENMLIKARENAEKYGVKFADSRAVDWLELDQVMGTEQYDAAVCLGNSFTHLFDHEDRRTALLAMYRVLRPGGMLIIDQRNYDDMLDNGYSSKHTYCYTGEGVDVGPAELHRTMARFQYVFADGATFQLKMYPLRQDYLTHLLEDAGFINVERYGDLQKPYYRNDVDFIQQVAYRPLES	fig|1053.9.peg.1066	WP_011813867.1
Proteobacteria	Gammaproteobacteria	Chromatiales	Ectothiorhodospiraceae	Halorhodospira neutriphila	DSM 15116	NRSH00000000	MTEALNANTGKQYQQYTPSFADYWDDLVGWESRLAREGAFYNRLIGSHGAHKVVDIAAGTGVNAVSLAKAGFEVTAVDGSENMLAKARENAQQYGVQFADSRAADWLELDKTLGTEQYDALVCLGNSFTHLFDHEDRRTALRAMFRVLRPGGMAIIDQRNYDDMLDNGYSSKHTYCYTGDGVDVGPAELHRTLAKFEYVFKDGARFQLNMYPLRQDYLTHLLEDAGFINVERYGDLQKPYCRSDVDFVQQVAFRPAE	fig|168379.3.peg.1930

## Sheet: TableS2-EctB-Sequenzen
		Suppl. Table 2		Sequences of EctB - ectoine biosynthesis
Phylum	Class	Order	Family	Genus	Species	Strain	Genome	EctB	EctB
							accession no.	sequence	accession no.
Actinobacteria	Actinobacteria	Actinopolysporales	Actinopolysporaceae	Actinopolyspora	Actinopolyspora halophila	DSM43834	AQUI00000000.1	MTGPARRREDPGRSDAALRAHNRSAIAFSNAGGRFERRIVKDVFATRESEVRSYSRTWPVVFDKAQGSWLYDEHGKGYLDFFAGAGALNYGHNNPLLKRKLIDYIERDGVHHGLDQATSARAEFLHTLDETLLEPRGLNYKVQFPGPTGTNSVEAALKLARKITGRESIISFTNAFHGMTLGSLSVTGNSMKRGGAGIPLVHATPMPYDNYFDGQVDDFLYFERLLADSGSGLNAPAAVIVETLQGEGGINDSRAEWLRNLSELCDRHGILLIVDDVQMGCGRTGPFFSFEQAGIEPDMVCLSKSIGGYGSPLALTLIKPEHDVWEPGEHNGTFRGNNPAFVTGAEALRQYWSDDALRDSTLAKGERVARTLHELGAEYPGLVSKGRGLARGLGFAEPE…	fig|1089546.7.peg.714
Actinobacteria	Actinobacteria	Corynebacteriales	Gordoniaceae	Gordonia	Gordonia aichiensis	NBRC108223		MQLLETTIDDSVFTQNESEVRSYCRNWPTVFGRARGSWITDTEGREYLDFFAGAGALNYGHNHPILKEALLEYISADGITHGLDMATVAKGQFLETFQNKILAPRGLDYKVQFPGPTGTNAVESALKLARKVTGRESIVSFTNAFHGMTLGSLSVTGNSMKRAGAGIPLVHATPMPFDNYLDGTVEDFSWFERVLEDSGSGLNTPAAVIVETVQGEGGVNVARAEWLRGLADLCKRRDILLIVDDVQMGCGRTGEFFSFEEAGIKPDIVTMSKSISGYGLPMALTLIRRDLDVWAPGEHNGTFRGNNPAFITATKAIEEFWSDDQLTRDVYRKGRQIDEVFSALSDRHEGLSTRGRGMVRGLVFAEPTLAAKACARAFGAGLLAETSGPSDEVVKLLPP…	WP_005176601.1
Actinobacteria	Actinobacteria	Corynebacteriales	Gordoniaceae	Gordonia	Gordonia alkanivorans YC-LR2	NBRC16433	CP027114.1	MQLLDTTPVLDKTFDDSVFTTHESEVRSYCRNWPAVFTTAKGSYITDQNGREYLDFFAGAGSLNYGHNNDELKKALIEYIQSDGITHGLDMATVAKGNFIEKFTKHILEPRGLDYKIQFPGPTGTNAVESALKLARKVTGRESIISFTNAFHGMTLGSLSVTGNSMKRAGAGIPLVHATPMPFDNYFGGVMEDFAWFERVLDDSGSGLNRPAAVIVETVQGEGGVNVARAEWLRALADLCERRDILLIVDDVQMGCGRTGDFFSFEEAGIKPDIVTLSKSISGYGLPLALTLFKPELDVWTPGEHNGTFRGNNPAFVTAAKAIEAYWSDDTLSRDIHAKGERIHEVFSDLCNRYEGISTRGRGMVRGLAFEDHTAAGKVCALAFGAGLLAETSGPSDEV…	WP_006357937.1
Actinobacteria	Actinobacteria	Corynebacteriales	Gordoniaceae	Gordonia	Gordonia bronchialis	DSM43247	CP001802.1	MQLLDQTIDDSMFTQHESEVRSYCRSWPTVFTRASGSWLTDQSGREYLDFFAGAGSLNYGHNNPELKRELLEYIADDGITHGLDMATVAKGRFIEAFTEKILAPRGLDYKIQFPGPTGTNAVESALKLARKVTGRESIISFTNAFHGMTLGSLSVTGNSMKRAGAGIPLVHATPMPFDNYFGGVMEDFAWFERVLDDSGSGLNRPAAVIVETVQGEGGVNVARAEWLQALAALCQRRDILLIVDDVQMGCGRTGEFFSFEAAGITPDIVTLSKSISGYGLPLALTLFKPELDVWTPGEHNGTFRGNNPAFVTAAKTIDTYWSDDALSREVHAKGERINEVFTGLCDRFDGLSTRGRGMVRGLVFDEATAAGKVCAHAFGSGLLAETSGPSDEVVKLLPP…	WP_012833875.1	fig|526226.5.peg.4948
Actinobacteria	Actinobacteria	Corynebacteriales	Mycobacteriaceae	Mycolicibacterium	Mycolicibacterium smegmatis	MC2-155		MLLAANAQLTESDLPEVFSTVESEVRSYCRGWPAVMETAKDSWVTDVDGRRYIDFFAGAGALNYGHNNPKLKAPLLDYLASDGIVHSLDMATTAKQRFLETFQRAILQPRNLDYKVQFPGPTGANAVESALKLARKVTGRESVISFTNAFHGMTLGALSVTGNSMKRAGAGIPLVHATPMPYDNYFDGVTEDFQWFGRVLDDSGSGLNRPAAVIVETVQGEGGLNVARVEWLQALADLCRTRDILLIVDDVQMGCGRTGPFFSFEAAGIVPDIVTLSKSVSGYGLPMALTLFRRDLDVWAPGEHNGTFRGHNPAFVTATQALQTYWQDDKFSAATFQKGELIRSRLDEIADRYDGVTARGRGMAQGLKFADTERAGEVCKAAFDRGALMETSGPSDEVV…	WP_011729399.1	fig|246196.1.peg.3904
Actinobacteria	Actinobacteria	Corynebacteriales	Mycobacteriaceae	Mycolicibacterium	Mycolicibacterium elephantis	DSM44368		MSLAMIAPLSETDLPEVYTSVESEVRSYCRGWPAVMETAQGSWVTDTSGRKYLDFFAGAGALNYGHNNPVLKRPLLEYLSSDGIVHSLDIATSAKTEFLQTFEQEILRPRGLDYKVQFPGPTGANSVEAALKLARKVTGRESIISFTNAFHGMTLGALSVTGNSMKRAGAGVPLVHATPMPYDNYFDGVTEDFHWFERVLDDSGSGLNRPAAVIVETVQGEGGLNVARIEWLQALEKLCHKRDILLIVDDVQMGCGRTGPFFSFEEAGIVPDIVTLSKSISGYGLPMALTLFRRDLDVWAPGEHNGTFRGHNPAFITATQAIKTYWQNSDFTEATVSKGEFMRSRLEEIAADHDGVSARGRGMAQGLKFEDTELASQVCRAAFDRGALMETSGPSDEVV…	WP_064891029.1
Actinobacteria	Actinobacteria	Corynebacteriales	Mycobacteriaceae	Mycolicibacterium	Mycolicibacterium komanii	CIP 110823		MSTPATLPRPDESDLPEVYSSVESEVRSYCRGWPTTMAVAQGSWLTDTSGRRYLDFFGGAGALNYGHNNPELKRPLIEYLVNDNIVHSLDMATAAKTEFLQNFEELILKPRSLDYKVQFPGPTGANAVESALKLARKVTGRESIINFTNAFHGMTLGALSVTGNSMKRAGAGIPLVHATPMPYDNYFGGATEDFHWFERVLDDSGGGLNHPAAVIVETVQGEGGLNVARMEWLQALAELCRRREILLIVDDVQMGCGRTGRFFSFEEAGIVPDIVTLSKSISGYGLPMALTLFRRDLDVWTPGEHNGTFRGHNPAFVTASKALEIYWQTETFSDDTIAKGEQIRARLEGIAQQHPGVSARGRGMAQGLKFEDAPMASAVCRAAFDRGVLMETSGPSDEV…	WP_090280644.1
Actinobacteria	Actinobacteria	Corynebacteriales	Mycobacteriaceae	Mycolicibacterium	Mycolicibacterium mageritense	DSM44476		MLLAETAPLTEAGLPEVFSSVESEVRSYCRGWPTVMQSANDSWVTDTEGRRYIDFFAGAGALNYGHNNPLLKAPLLDYLASDGIVHSLDIATEAKQRFLETFQRVILEPRGLDFKVQFPGPTGANSVESALKLARKVTGRESIVSFTNAFHGMTLGALSVTGNSMKRAGAGIPLVHATPMPYDNYFGGVTEDFHWFERVLDDSGSGLNRPAAVIVETVQGEGGLNVARIEWLQALADLCRSRDILLIVDDVQMGCGRTGPFFSFEAAGIVPDIVTLSKSISGYGLPMALTLFRRDLDVWAPGEHNGTFRGHNPAFITATAALENYWKTPHFSQETARKGDLVRARLDDIEQRHTGVTARGRGMAQGLKFDDADLAGKVCRAAFDRGVLMETSGPSDEVV…	WP_036439218.1
Actinobacteria	Actinobacteria	Corynebacteriales	Mycobacteriaceae	Mycolicibacterium	Mycolicibacterium thermoresistibile	DSM 44167	LT906483.1	MSLLATTSETELPEVFSTIESEVRSYCRGWPAVMESARGSWITDVSGQRYLDFFAGAGALNYGHNNPKLKEPLLKYLMSDNIVHSLDMATAAKQEFLETFSELILKPRGLDYKVQFPGPTGANAVESALKLARKVTGRESIVSFTNAFHGMTLGALSVTGNSMKRAGAGVPLVHSTPMPYDNYFGGVTEDFQWFEKVLDDEGSGLNRPAAVIVETVQGEGGLNVARAEWLRALAELCHTRDILLIVDDVQMGCGRTGAFFSFEEAGITPDIVTLSKSISGYGLPMALTLFRRELDVWAPGEHNGTFRGHNPAFVTATAALKTYWQDDSFTAQTVRKGEFLRNELESIAARHEGVSARGRGMAQGLKFEQEDLAGAVCRAAFDRGLLMETSGPSDEVVKL…	WP_003928045.1	fig|1797.6.peg.1012
Actinobacteria	Actinobacteria	Corynebacteriales	Nocardiaceae	Rhodococcus	Rhodococcus imtechensis	JCM13270		MTNFDTNIFDNLESEVRSYSRGWPAVFESASGSWIRDENGRDYLDFFAGAGSLNYGHNNPVLKSALVDYIVSDGITHGLDMSTVAKRDLLQTFQDKILKPRGLDYKVQFPGPTGTNTVEAALKLARKVTGRSSIINFTNAFHGMTLGALSVTGNSMKRAGAGIPLVHATPMPFDNYFDGVTEDFHWFSRVLDDSGSGLNRPAAVIVETVQGEGGVNVARPEWLRALADLCAERDILLIVDDVQMGCGRTGPFFSFEIAGITPDIVCLSKSIGGYGLPMALTLFKRELDVWGPGEHNGTFRGNNPAFVTSKVALDHYWSDDTLHQSTLKKGEKIHQAFADLANQFEGSISTRGRGLVQGLVFDEPENAGKVCKLAFDEGLLAETSGPSDEVVKLLPALTI…	WP_007299462.1
Actinobacteria	Actinobacteria	Corynebacteriales	Nocardiaceae	Rhodococcus	Rhodococcus triatomae	BKS-15-14		MTILTSTTPDTDIFTERESEVRSYSRSWPTVFTSAKGSWLRTEDGRDYLDFFAGAGALNYGHNNPVLKRALIDYLDSDGITHGLDMHTAAKRRFLETFDALVLAPRRLDYKVQFPGPTGTNAVEAALKLARKVTGRESVVNFTNAFHGMTLGSLSVTGNSMKRAGAGIPLVHSTPMPFDNYFDGETPDFHWFERVLDDSGSGINRPAAVIVETVQGEGGVNVARPEWLRALADLCSSRGILLIVDDVQMGCGRTGPFFSFEIAGITPDIVTLSKSIGGYGLPMALTLFKPELDVWSPGEHNGTFRGNNPAFVTATAALEQYWADDRLQVSTAAKGRRIGEIFANLSDSFDGVSTRGRGMVQGLVFDDPGKAVKVCGLAFDEGLLAETSGPSDEVVKLLP…	WP_007529517.1
Actinobacteria	Actinobacteria	Corynebacteriales	Nocardiaceae	Rhodococcus	Rhodococcus wratislaviensis	NBRC100605		MTNFDTNIFDNLESEVRSYSRGWPAVFESASGSWIRDENGRDYLDFFAGAGSLNYGHNNPVLKSALVDYIVSDGITHGLDMSTVAKRDLLQTFQDKILKPRGLDYKVQFPGPTGTNTVEAALKLARKVTGRSSIINFTNAFHGMTLGALSVTGNSMKRAGAGIPLVHATPMPFDNYFDGVTEDFHWFRRVLDDSGSGLNRPAAVIVETVQGEGGVNVARAEWLRALADLCAEREILLIVDDVQMGCGRTGPFFSFEVAGITPDIVCLSKSISGYGLPMALTLFKRELDVWGPGEHNGTFRGNNPAFVTSKVALDHYWSDDTLHKSTLTKGDKIHQAFTDLANQFEGSVSTRGRGLVQGLVFDEPENAGKVCKLAFDEGLLAETSGPSDEVVKLLPALTI…	WP_037226355.1
Actinobacteria	Actinobacteria	Corynebacteriales	Tsukamurellaceae	Tsukamurella	Tsukamurella paurometabola	DSM20162		MSTLTEENVRTEDFPAQREVSSGQGFDADIFADRESQVRSYSRSWPAVFDKAEGAWLQDTEGNRYLDFFAGAGALNYGHNNPILRDALVDYITSGRITHGLDMSTVAKGEFLQTFQDKILTPRGLDYKVQFPGPTGANTVEAALKLARKVTGRESVVNFTNAFHGMTLGALSVTGNSMKRAGAGVPLVHSTPMPFDNYFDGTVPDFSWFERLLEDSGSGLNLPAAAIVETVQGEGGVNVARAEWLRALADLLKRHDILLIVDDVQMGCGRTGPFFSFEEAGITPDIVTLSKSIGGYGLPMALTLFKPELDVWLPGEHNGTFRGNNPAFVTAKAAIDAYWSDDTLEHETLRKGEVIERRFQALCEAYPDDLTTRGRGLVQGLSFTTPEKAGEACAAAYRL…	WP_013126208.1	fig|521096.4.peg.1653
Actinobacteria	Actinobacteria	Glycomycetales	Glycomycetaceae	Stackebrandtia	Stackebrandtia nassauensis	DSM44728		MKIFEEVESQVRSYCRGWPTVFVKAKDATLHDEDGKSYIDFFAGAGTLNYGHNHPVLKQALIEYLTEDNIVHGLDMYTAAKGRFLDRFREIVLRPRGLDYKVQFPGPSGNNAVEAALKLARKITGRETVISFTNGFHGMTLGALAVTGNSMKRGGAGVPLNHAATMPYDGYLDGQTPDFLWLRSLLEDSGSGLDKPAAVIVETVQGEGGINVASKTWLRGLADLCTEHDILLIVDDIQMGCGRTGPFFSFESAGITPDIVTISKSLSGYGLPFALTLFKKDLDVWEPGEHNGTFRGFNPALVTAATALEHFWTDTKLAEDTLRKGELVDTRLRGIAAEHTDVGSDVRGSGMVQALAFDDPKIAAATRAEAFSRGLLVEGAGPEDEVVKLLPPLTTTDAQ…	WP_013021013.1
Actinobacteria	Actinobacteria	Pseudonocardiales	Pseudonocardiaceae	Saccharomonospora	Saccharomonospora viridis	DSM 43017		MSIFETLESEVRSYSRGWPTVFDRAQGSWLYSEDGKAYLDFFAGAGALNYGHNNPVLKKALIDYISRDGVTHALDMFTVAKRDFLETLNDIILKPREMDYKVIFPGPGGANAVEAALKLARKVTGKESVINFTNAFHGMTLGALSVTGNSMKRGGAGVPLVHATPMPYDKYFDGAYPDFLYFERLLEDSGSGLNEPAAVIVETVQGEGGINAARLEWLKGLSDLCRRHDILLILDDVQMGCGRTGPFFSFEEAGIKPDMICLSKSIGGYGLPLAITLIRPDLDVWAPGEHNGTFRGVNPAFVTAAEALRTYWQDDDLEKSTKAKGERVAQAFTELVERYPEANLVSKGRGLARGLEFENGELASKVCAAAFERGLLMETSGPDGEVVKLLPALTTTEDE…	WP_015787752.1
Actinobacteria	Actinobacteria	Pseudonocardiales	Pseudonocardiaceae	Saccharomonospora	Saccharomonospora cyanea	NA-134		MSIFETLESEVRSYSRGWPVVFDRAQGSWLYSEDGKAYLDFFAGAGALNYGHNNPVLKKALIDYISRDGVTHALDMFTVAKRDFLQTLNDVVLKPREMEYKVIFPGPGGANAVEAALKLARKVTGKESVINFTNAFHGMTLGALSVTGNSLKRGGAGIPLVHATPMPYDKYFDGAYPDFLYFERLLEDSGSGLNEPAAVIVETVQGEGGINAARLEWLKGLSELCQRHGILLILDDVQMGCGRTGPFFSFEEAGIKPDMICLSKSIGGYGLPLAITLIRPDLDVWSPGEHNGTFRGINPAFVTAAEALRTYWRDDELEKATKAKGERVGEVFAELVNRYPDANLIAKGRGLARGLEFATGEVAGKVCAAAFDRGLLMETSGPDGEVVKLLPALTTTEEE…	WP_005459648.1
Actinobacteria	Actinobacteria	Pseudonocardiales	Pseudonocardiaceae	Saccharomonospora	Saccharomonospora halophila	DSM 44411		MSIFETLESEVRSYSRGWPVVFDRAQGSWLYTEDGTPYLDFFAGAGALNYGHNNPALKQALIDYISRDGVTHSLDMYTSAKRDFLESLDEVILKPRSMEYKVIFPGPGGANAVEAALKLARKVTGKESVINFTNAFHGMTLGALSVTGNSMKRGGAGIPLVHATPMPYDKYFDGAYPDFFYFEKLLEDSGSGLNEPAAVIVETVQGEGGINAARLDWLKNLSDLCKKHGILLILDDVQMGCGRTGPFFSFEDAGIEPDMICMSKSIGGYGLPLAITLIRPDLDVWSPGEHNGTFRGISPAFVTAAEALRTYWRDDELEKGTRAKGARIGEVFTELVQRYPEANLVAKGRGMARGLEFESGEVADKVCAAAFDRGLLMETSGPDGEVVKLLPALTTTESE…	WP_019806915.1
Actinobacteria	Actinobacteria	Pseudonocardiales	Pseudonocardiaceae	Saccharopolyspora	Saccharopolyspora erythraea	DSM40517		MNNIFESLESEVRSYCRTWPAVFDVAKGSYLYAEDGTAYLDFFAGAGALNYGHNNPVLKRKLLEYLERDGVTHGLDQATKAKREFLETLDEKLLKPRGLDYKVQFPGPTGTNSVESALKLVRKITGRESIISFTNAFHGMTLGSLSVTGNSMKRGGAGIPLVHATPMPYDDYFDGQVPDFLYFERMLEDSGSGLNEPAAVIVETLQGEGGINSSRPEWLRGLYELCQKHGILMIVDDVQMGCGRTGPFFSFEEAGIQPDIVCLSKSIGGYGMPLALTLIKSEHDVWDPGEHNGTFRGNNPAFVTATEALKEYWSDDRLEKSTIAKGERVGEVLDELVAKYDGALAKGRGLARGLGFEDPEIAGKVSKAAFDRKLILETSGPDSEVIKIMPPLTVSDEEL…	WP_009947388.1	fig|405948.6.peg.446
Actinobacteria	Actinobacteria	Streptomycetales	Streptomycetaceae	Streptomyces	Streptomyces clavuligerus	DSM 40751		MTVTQPDLDVFHTLESRVRSYSRGWPTVFSRSRGSRLTDEDGRHYLDFFAGAGSLNYGHNNPVLKRALMDYLEHDGITHGLDMATTAKRVFLDSFDRLILRPRDLRYKVMFTGPTGTNAVEAALKLARKATGRTSVVSFTNAFHGMSLGSLSVTGNAFKRAGAGVPLVHGTPMPYDGYLDGRVPDFLWFERVLEDRGSGFDRPAAVIVECVQGEGGVNVARAEWLRGLADLCRRHEMLLIVDDIQMGCGRTGGFFSFEEAGVVPDIVTLSKSISGYGLPMSLCLFRPELDLWEPGEHNGTFRGNNPAFVTATAALDLYWSDQQLEKQTAARGEQVEETLRLLCAEPGLDARHRGRGLVWGLEFADRERAAAVCARAFGHGLLLETSGPDDEVVKILPPL…	WP_003953332.1	fig|1901.19.peg.2297
Actinobacteria	Actinobacteria	Streptomycetales	Streptomycetaceae	Streptomyces	Streptomyces abyssalis	DSM 42024		MTITQPDLSVFETVESEVRSYCRGWPTIFDRAQGSHMYDEDGHTYLDFFAGAGTLNYGHNNPVLKRALLDYLERDGVVHGLDMSTSAKRAFLEAFQEKILQPRGMNHKVMFPGPTGTNAVEAALKLARKVKERESIVSFTNAFHGMSLGSLAVTGNAFKRAGAGIPLVHGTPMPFDDYLGGTTDDFVWFERLLEDQGSGLNKPAAVIVETVQGEGGINVARAEWLRDLSDLCQRHDMLLIVDDIQMGCGRTGAFFSFEEAGIKPDIITLSKSIGGYGMPLALTLFKPELDIWEPGEHNGTFRGNNPAFVTATAAFETYWTDSQMEKQTLSRGEQVEAVLRAISEEHSEDVADFRGRGLVWGLEFHDKDRADAVAKRCFELGLLIETSGPESEVVKLLPA…	WP_070012227.1
Actinobacteria	Actinobacteria	Streptomycetales	Streptomycetaceae	Streptomyces	Streptomyces albireticuli	DSM 40051		MTITQPDLSVFETVESEVRSYCRGWPTVFDRARGSRMYDEDGHTYLDFFAGAGTLNYGHNNPVLKRALIDYIERDGVTHGLDMSTTAKRTFLEAFRGTVLQPRGMHHKVMFPGPTGTNAVEAALKLARKVKGRESVVSFTNAFHGMTLGSLAVTGNAFKRSGAGVPLVHSTLMPFDSYLDGLTPDFIWFERLLEDSGSGLSKPAAVIVETVQGEGGVNVASAEWLRALSELCRRHDMLLIVDDIQMGCGRTGGFFSFEEAGIQPDIITLSKSISGYGLPLALTLFKPELDIWEPGEHNGTFRGNNPAFVTATAALETYWNDAQTEKQTLARGEQVEPVLRAIARQHPEEVADVRGRGLVWGMEFQDRGRATAVARRAFELGLLVETSGPECEVVKLLPS…	WP_087930020.1
Actinobacteria	Actinobacteria	Streptomycetales	Streptomycetaceae	Streptomyces	Streptomyces armeniacus	DSM 43125		MTITQPDLSVFETVESEVRSYCRGWPTVFDRAQGAHMYDEDGHTYLDFFAGAGTLNYGHNNPVLKRALLDYLERDGVTHGLDMSTSAKRAFLEAFQETVLKPRGMNHKVMFPGPTGTNAVEAALKLARKVKGRESIVSFTNAFHGMSLGSLAVTGNAFKRAGAGIPLVHGTPMPFDDYLDGATPDFIWFERLLEDQGSGLNKPAAVIVETVQGEGGINVARAEWLRALADLCERHDMLLIVDDIQMGCGRTGAFFSFEEAGIKPDIITLSKSIGGYGMPLALTLFKPELDIWEPGEHNGTFRGNNPAFVTATAALETYWTDGQMEKQTIARGEQVETALRAIADEHKDDVADFRGRGLVWGMEFRDKARAGAIAKRAFELGLLIETSGPESEVVKLLPS…	AXK36259.1
Actinobacteria	Actinobacteria	Streptomycetales	Streptomycetaceae	Streptomyces	Streptomyces-griseus	NBCR13350	AP009493.1	MTITPPALSVFETLESEVRSYCRGWPAVFDRAQGARLTDEDGHSYLDFFAGAGSLNYGHNNPVLKRALIDYIERDGITHGLDMATTAKRAFLETFQNVVLRPRDLPYKVMFPGPTGTNAVEAALKLARKVKGRESVVSFTNAFHGMSLGSLAVTGNAFKRAGAGIPLVHGTPMPFDNYFDGTVPDFLWFERLLEDQGSGLNKPAAVIVETVQGEGGINVARAEWLRALQELCHRQDMLLIVDDIQMGCGRTGGFFSFEEAGIVPDIVTLSKSISGYGLPMSLCLFKPELDIWEPGEHNGTFRGNNPAFVTAAAVLDAYWADGQMEKQTLARGEQVEQTLLAICAEEPTAQFRGRGLVWGMEFEDPARASAVCARAFRLGLLLETSGPQSEVVKLLPPLT…	WP_003969938.1	fig|455632.3.peg.5774
Actinobacteria	Actinobacteria	Streptomycetales	Streptomycetaceae	Streptomyces	Streptomyces oceani	DSM 42043		MTITQPDLSVFHTVESEVRSYCRGWPTVFDRAQGAHMYDEDGHTYLDFFAGAGTLNYGHNNPVLKRALLDYIERDGVVHGLDMSTAAKRAFLEAFSETILKPRGLDHKVMFPGPTGTNAVEAALKLARKVKGRESIVSFTNAFHGMSLGSLAVTGNAFKRAGAGIPLVHGTPMPFDDYLDGATPDFIWFERLLEDQGSGLNKPAAVIVETVQGEGGINVARAEWLRALSELCERHDMLLIVDDIQMGCGRTGAFFSFEEAGIKPDIITLSKSIGGYGLPLALTLFKPELDVWEPGEHNGTFRGNNPAFVTATAALETYWTDGQMEKQTIARGEQVEGALRGIAAENSESVADFRGRGLVWGLEFHDPERAGAVAKRAFELGMLIETSGPQSEVVKLLPS…	WP_070197716.1
Actinobacteria	Actinobacteria	Streptomycetales	Streptomycetaceae	Streptomyces	Streptomyces qinglanensis	DSM 42035		MTITPPDLSVFETVESEVRSYCRGWPTVFDRAQGAHMYDEDGHTYLDFFAGAGTLNYGHNNPVLKRALLDYLERDGVVHGLDMSTSAKRAFLETFQELILKPRGMDHKVMFPGPTGTNAVEAALKLARKVKGRESIVSFTNAFHGMSLGSLAVTGNAFKRAGAGIPLVHGTPMPFDDYLNGTTEDFVWFERLLEDQGSGLNKPAAVIVESVQGEGGINVARAEWLRALSELCERHDMLLILDDIQMGCGRTGAFFSFEEAGIKPDIITLSKSIGGYGMPLALTLFKPELDIWEPGEHNGTFRGNNPAFVTATAALQTYWADGQMEKQTLSRGEQVEAQLKAIAEEHPEEVADYRGRGLVWGLEFHNKSRANAVAKRAFDLGLLIETSGPQSEVVKLLPS…	WP_074998075.1
Actinobacteria	Actinobacteria	Streptomycetales	Streptomycetaceae	Streptomyces	Streptomyces viridochromogenes	DSM40736		MTITQPDLSVFETVESEVRSYCRGWPTVFDRAVGSRMYDEDGHEYLDFFAGAGSLNYGHNNPVLKRALIDYLERDGVAHGLDMSTTAKRTFLEAFQNLLLRPRDLPYKVMFPGPTGTNAVEAALKLARKVKGRESIVSFTNAFHGMSLGSLAVTGNAFKRAGAGIPLVHGTPMPFDNYFDGTVEDFLWFERLLEDQGSGLNKPAAVIVETVQGEGGINVARPEWLRALSELCERQDMLLIVDDIQMGCGRTGAFFSFEEAGITPDIVTVSKSISGYGLPMSLCLFKPELDIWEPGEHNGTFRGNNPAFVTATAALETYWADGSAMEKQTRKRGEQVEQAMISIAEENLADVKEYRGRGLVWGLEFHEKDRAGKVAKRAFELGLLIETSGPESEVVKLLP…	WP_003989363.1
Actinobacteria	Actinobacteria	Streptomycetales	Streptomycetaceae	Streptomyces	Streptomyces-griseus	NBCR13350		MTITPPALSVFETLESEVRSYCRGWPAVFDRAQGARLTDEDGHSYLDFFAGAGSLNYGHNNPVLKRALIDYIERDGITHGLDMATTAKRAFLETFQNVVLRPRDLPYKVMFPGPTGTNAVEAALKLARKVKGRESVVSFTNAFHGMSLGSLAVTGNAFKRAGAGIPLVHGTPMPFDNYFDGTVPDFLWFERLLEDQGSGLNKPAAVIVETVQGEGGINVARAEWLRALQELCHRQDMLLIVDDIQMGCGRTGGFFSFEEAGIVPDIVTLSKSISGYGLPMSLCLFKPELDIWEPGEHNGTFRGNNPAFVTAAAVLDAYWADGQMEKQTLARGEQVEQTLLAICAEEPTAQFRGRGLVWGMEFEDPARASAVCARAFRLGLLLETSGPQSEVVKLLPPLT…	WP_003969938.1	fig|455632.3.peg.5774
Firmicutes	Bacilli	Bacillales	Bacillaceae	Alkalibacillus	Alkalibacillus haloalkaliphilus	NBRC 103110		MNKTDMKVFEKHESEVRSYCRSFPTVFNEAKGSKMWDEDGNEYLDFFSGAGALNYGHNDPKMKEALIDYITNDGITHSLDKATTAKGQFIEQFNEVILKPRGFDYKIMFPGPTGTNTVESALKLARKVTGRTDVISFTNGFHGMTIGSLSVTGNAAKRRGAGVPLNHSVTMPYDRFMDSADTLDYLERFLENGGSGVDLPAAMIVETVQGEGGINVASKEWLQRLESICKRWDILLIIDDVQAGVGRTGSFFSFEEAGITPDIVCMSKSLSGYGVPFAITLLRPDLDIWAPGEHNGTFRGNNHAFITATAALDYWKDDKLEKSVKHKAEITHEYLQKIVENYSELKGEVRGRGLMVGIACGEKELAEKVAEKAFELGLIMETAGPDDEVFKLFPAITIE…	WP_174758172	GEN44606.1
Firmicutes	Bacilli	Bacillales	Bacillaceae	Alkalihalobacillus	Alkalihalobacillus alkalinitrilicus	DSM 22532		MENNNLSIFNELESEVRSYCRSFPAVFNKAKGHKLWDVEGNEYIDFFAGAGALNYGHNDPKMKAKLVDYILNDGIAHSLDKATAAKAEFLEKFNNTILKPRNMEYKIMFPGPTGTNTVESALKLARKVTGRTDVISFTNGFHGMTIGSLSVTGNSFKRKGAGIPLQHVVTMPYDNFVNDELDTLEYLERFLEDNGSGVAIPAAIILETVQGEGGINAARFEWLQKIESICRRFGILLIVDDVQAGVGRTGTFFSFEKAGIKPDIICLSKSIGGYGLPLALTLINPKYDIWEPGEHNGTFRGNNLAFVTATEALTYWENDSFEKSIQEKSEKITEFLIGLTKKYPQIKGRVRGRGFMQGIASDVEGMASDIAKAAFERGLIMETAGPDDEVFKLFPALTI…	WP_078429141.1
Firmicutes	Bacilli	Bacillales	Bacillaceae	Alkalihalobacillus	Alkalihalobacillus bogoriensis	LMG 22234		MNTNDLSIFEKLESEVRSYVRSFPKVFNKAKGYKIWDEAGTEYIDFFAGAGALNYGHNDPKMKAKLVDYILNDGIAHSLDKATTAKAEFLTKFNDVILKPRNLDYKVMFPGPTGTNTVESALKLARKVTGRTDVISFTNGFHGMTIGSLSVTGNSFKRKGAGIPLQHVVTMPYDNFVNEDLDTLEYLERFLEDNGSGVAIPAAMILETVQGEGGINAARFEWLKRVEDICKRWGILLIIDDVQAGVGRTGTFFSFEEAGISPDIICLSKSIGGYGLPLALTLFKPKYDIWEPGEHNGTFRGNNMAFVTATEALTYWEDASFEKEVKEKSKKITAFLESIVQKYPEIKGEVRGRGFMQGIASNVDGFASKVAKEAFERGLIMETSGPKDEVFKLFPPITI…	WP_026675618.1
Firmicutes	Bacilli	Bacillales	Bacillaceae	Aureibacillus	Aureibacillus halotolerans	DSM 28697		MGILEENESQVRSYSRSFPTIFKKAKGHTIWDADGNAYIDFFAGAGALNYGHNHDEMKKVLIDYLQNDYISHSLDMGTEARVDFLQTFKKVVLEPRNLDYKVMFPGPTGANTVESALKIARKVTGRELVISFTNAFHGMTIGALSVTANSFKRHGAGMPLSNTVSMPFDDYIEDSCSLAYLEKYLEDKGSGVALPAAIILETVQGEGGINAASKEWLQGVEKLCRQYDILLIVDDVQAGCGRTGTFFSFEPSGIKPDVVCLSKSIGGYGLPLALTLIKPEYDQWGPGEHNGTFRGNNLAIVAASKALKTFWSNDTFQKNVQGKSVVISETLQSFAENYPELKAEARGRGFMQGIACGVEGIAEKICEEAFSRGVIMETSGPQSEVAKLLPPLTITEEAL…	WP_133581929.1
Firmicutes	Bacilli	Bacillales	Bacillaceae	Halobacillus	Halobacillus halophilus	DSM 2266		MTNSNQKTDMSVFENLESEVRSYSRSFPTTFEKAKGYHMWDGNGNSYIDFFAGAGALNYGHNDDAMQQKLIEYIQSDGLLHSLDMATNARAEFLKKFNEVILEPRNMSYKIMFPGPTGTNTVESALKIARKVTGREKVVTFTNAFHGMTIGALSVTGNAFKRHGAGIPLTYSMAMPYDDYMDGYDSLDYLERMIQDGGSGIDLPAAIILETVQGEGGINAASFEWLKKVEELCRRLDIMLIVDDVQAGCGRTGTFFSFEKAGISPDVVCLSKSISGSGLPMAITLIKPEYDQWGPGEHNGTFRGNNLAFVTATEALDYWKTNEFSESIEEKSGLFQKRLYQFVKDYPELEGEVRGRGLMLGIASKKEGLAGQIAAESFKKGLIIETSGPDDEVLKMLPP…	WP_014641797.1
Firmicutes	Bacilli	Bacillales	Bacillaceae	Halobacillus	Halobacillus alkaliphilus	DSM 18525		MTNSNQNTDMSVFENLESEVRSYSRSFPTTFEKAKGYQMWDGNGKSYIDFFAGAGALNYGHNDDAMQQKLIDYIQSDGLLHSLDMATNARAEFLKKFNEVILEPRNMSYKIMFPGPTGTNTVESALKIARKITGREKVVTFTNAFHGMTIGALSVTGNSFKRHGAGIPLTYSMAMPYDDYMDGYDSLDYLERMIQDGGSGIDLPAAIILETVQGEGGINAASFEWLKKVEDLCRRLDIMLIVDDVQAGCGRTGTFFSFEKAGISPDVVCLSKSISGSGLPMAITLIKPEYDQWGPGEHNGTFRGNNLAFVTAAEALNYWKTNEFSESIEEKSELFLKRLYQFVKDYPELEGEVRGRGLMLGIASKKEGLAGQIAAEAFKKGLIIETSGPDDEVLKMLPP…	WP_089751407.1
Firmicutes	Bacilli	Bacillales	Bacillaceae	Halobacillus	Halobacillus dabanensis	JCM 12772		MTISNQKTDMSVFENYESEVRSYSRSFPTIFEKAKGYQLWDKQGKDYIDFFAGAGALNYGHNDDAMQQRLIEYIQSDGLLHSLDMATNARAAFLQKFNEVILKPREMDYKIMFPGPTGTNTVESALKIARKVTGREKVVTFTNAFHGMTIGALSVTGNAFKRHGAGIPLTYSMAMPFDDYMDGIDSLDYLEKMIEDGGSGIDLPAAVILETVQGEGGINAASFEWLKRVEELCHRLDILLIVDDVQAGCGRTGTFFSFEQAGISPDVICMSKSISGSGLPMAITLIKPEYDIWGPGEHNGTFRGNNLAFVTAAEALNHWKTDAFSESILSKSELFKKRLNQFVDEYPELQGEVRGRGLMLGIASAKAGLSGQLAEAAFERGLIVETSGPDDEVLKMLPP…	WP_075035040.1
Firmicutes	Bacilli	Bacillales	Bacillaceae	Halobacillus	Halobacillus karajensis	DSM 14948		MTISNPKTDLNVFENYESEVRSYSRSFPTIFDKAKGYQLWDKNGNEYIDFFAGAGALNYGHNDDAMQQKLTEYIQRDGLLHSLDMATNPRAEFLQQFNEVILKPRDMDYKIMFPGPTGTNTVESALKIARKVTNREKVVTFTNAFHGMTIGALSVTGNAFKRHGAGIPLPYSMVMPFDDYMDHFDSLTYLEKMIDDDGSGVDLPAAVILETVQGEGGINAASFEWLKRVEELCRRRDILLIVDDVQAGCGRTGTFFSFEQAGISPDVICLSKSISGSGLPMAITLIKPEYDIWGPGEHNGTFRGNNLAFVTAAEALNHWKTNEFSDSILNKSELFKKRLNQFVEEYPELQGKVQGRGLMLGISSEKEGLSGQLAQAAFERGLIIETSGPDDEVLKILPP…	WP_074735378.1
Firmicutes	Bacilli	Bacillales	Bacillaceae	Halobacillus	Halobacillus mangrovi	CECT 7206		MTNQMDMSVFENLESAVRSYSRSFPTIFEKAKGSQLWDGEGNTYIDFFAGAGALNYGHNNDAMQEKLIDYIKSDGLLHSLDMATPARAEFLQKFNDVILKPRNMDYKVMFPGPTGTNTVESALKIARKVTGREKVITFTNAFHGMTIGALSVTGNSFKRHGAGIPLTYSIAMPFDDYMDGYDSLDYLEKMIQDGGSGIDLPAAVILETVQGEGGINAASFDWLKRVEELCRRLDIMLIVDDVQAGCGRTGTFFSFEKAGISPDVICMSKSISGSGLPMAVTLIKPEYDQWGPGEHNGTFRGNNLAFATAAEALNHWKTDEFSEAIEQKSELFLKRLNQFVEEYPELEAEVRGRGLMLGIASKKEGLAGQIAEAAFERGLIIETSGPDDEVLKMLPPLII…	WP_085031169.1
Firmicutes	Bacilli	Bacillales	Bacillaceae	Oceanobacillus	Oceanobacillus iheyensis	HTE831	BA000028.3	MTTIVDKARNDMAVFEEMESAVRSYSRGWPVVFEKAKGYKLWDKNGNEYIDFFAGAGALNYGHNPSEMQKVMIDYIQNDGVIHSLDMATAPRKKFLESFNEIILKPRNMDYKVMFPGPTGTNTVESALKIARKVTGRDTVIGFTNAFHGMTIGSLSVTGNSFKRNGAGIPLNHAISMPFDQYVDEQDSIAYIERFLEDSGSGVALPAAFILETVQGEGGINAARLEWVKKIEEICRKWDILLIIDDVQAGCGRTGTFFSFEEAGINPDIVCLSKSIGGVGLPMAITLIKPEFDQWGPGEHNGTFRGNNLAFLAATEALNNWKTDAFSQNIKKMSSLFQERMKRIVEKFPELNADLRGRGLMLGIGVHVDGLAGEICAEAFSRGLILETSGAKDEVVKFL…	WP_011064921.1	fig|221109.30.peg.531
Firmicutes	Bacilli	Bacillales	Bacillaceae	Oceanobacillus	Oceanobacillus jeddahense	DSM 28586		MKTFENLESEVRSYSRGWPTVFEKSKGYKLWDTDGKEYIDFFAGAGTLNYGHNDDAMQEKLIEYIKNDGVIHSLDMATIPRQDFLERFNEVILKPRNLDYKIMFPGPTGTNTVESALKIARKITGRETVISFTNAFHGMTIGSLSVTGNSFKRHGAGVPLHHAVSMPFDNYVEDNDSIAYLDRFLEDSGSGVALPAAIILETVQGEGGINAARMEWLKKVEALCRRWDILLIVDDVQAGNGRTGTFFSFEPAGIKPDVVCLSKSIGGIGLPMAITLIKSEYDQWGPGEHNGTFRGNNMAFLAATEALKNWENDNFANAVQEKGVFLKSEINRLIDQYPELNGEARGRGLMQGIAVEKEALAGEICAEAFNRGLIVETSGPDDEVVKFLPPLIIDQEGLE…	WP_148417167.1
Firmicutes	Bacilli	Bacillales	Bacillaceae	Oceanobacillus	Oceanobacillus manasiensis	NBRC 105903		MTTAVIQDTKMKTFEEMESAVRSYSRGWPTIFDKAKGYKLWDTDGKEYIDFFAGAGTLNYGHNDQAMQEKIIEYIQNDGIIHSLDMGTTPRKNFLERFNEVILKPRNLDYKIMFPGPTGTNTVESALKIARKVTGRDSVISFTNAFHGMTIGSLSVTANSFKRHGAGIPLHHTVSMPFDDYVEDQDSIVYLERFLEDSGSGVALPAAIILETVQGEGGINAARMSWLKKVEALCKRWDILLIIDDVQAGNGRTGTYFSFEPAGIEPDVVCLSKSIGGIGLPMAITLIKPEYDQWGPGEHNGTFRGNNLAFIAATEALKNWESPEFSEAVQEKANFLREEVENLIEKYPQLKGEARGRGLMQGIAIEQEGLAGKICAEAFQRGLIVETSGPNDEVVKFLP…	WP_042224026.1
Firmicutes	Bacilli	Bacillales	Bacillaceae	Oceanobacillus	Oceanobacillus picturae	DSM 14867		MTTAVIQDTKMKTFEEMESAVRSYSRGWPTIFDKAKGYKLWDTDGKEYIDFFAGAGTLNYGHNDQAMQDKIIEYIQNDGIIHSLDMGTTPRKNFLERFNEVILKPRNLDYKIMFPGPTGTNTVESALKIARKVTGRDSVISFTNAFHGMTIGSLSVTANSFKRHGAGVPLHHTVSMPFDDYVEDQDSIAYLERFLEDSGSGVALPAAIILETVQGEGGINAARMNWLKKVEALCKRWDILLIVDDVQAGNGRTGTYFSFEPAGIEPDVVCLSKSIGGVGLPMAITLIKPEYDQWGPGEHNGTFRGNNLAFIAATEALKNWESAEFSEAVQEKANFLRETVEKLIEKYPQLKGEARGRGLMQGIAIEEEGLAGKICAEAFQRGLIVETSGPNDEVVKFLP…	WP_119574628.1
Firmicutes	Bacilli	Bacillales	Bacillaceae	Salinibacillus	Salinibacillus kushneri	JCM 12390		MSHTDMEIFEKYESVVRSYCRSFPTVFTKSKGHKMWDEQGREYIDFFSGAGALNYGHNDEKMKKKLIKYIEEDGITHSLDKATTTKAEFIQKFNDVILKPRDLNYKMMFPGPTGTNSVESALKLARKVTGRTDIISFTNGFHGMTIGSLSVTGNAAKRKGAGVPLQNAVTMPYDNYVLDNYDSLDYLERFLEDGGSGVDIPAAMIVETVQGEGGINAARLEWLKRIDDICKRWDILLIVDDIQAGVGRTGTFFSFEPAGIKPDIVCMSKSLSGYGIPFAITLFRPELDVWNPGEHNGTFRGNNHAFVTATAALDYWKDDQFEKDIQRKGNMVHEFLTNLNQKYPELKGEVRGRGLMAGIACGVDDLASKVAEKAFDQGLIMETSGPKDEVFKLFPAINI…	SET19385.1
Firmicutes	Bacilli	Bacillales	Bacillaceae	Virgibacillus	Virgibacillus halodenitrificans	DSM 10037		MTTAVLNESKMKTFEEIESAVRSYSRGWPTVFDKAKGYKLWDKDGREYIDFFAGAGTLNYGHNDDAMQEKIINYIKNDGIIHSLDMGTTPRKEFLEQFKEIILKPRNLDYKIMFPGPTGTNTVESALKIARKVTGRDTVISFTNAFHGMTIGSLSVTGNSFKRHGAGVPLHHTVSMPFDDYVEDQDSIAYLERFLEDSGSGVALPAAIILETVQGEGGINAARMEWLKKVDAICKRWDILLIIDDVQAGNGRTGTFFSFEPAGINPDVVCLSKSIGGFGLPMAITLIKPEYDQWGPGEHNGTFRGNNLAFIAATEALSNWKTDDFSKDIQAKGDLLKTAVNKLIEKYPVLKGEARGRGLMQGIAVHVDGLAEAICAEAFKRGLIVETSGPADEVVKFLP…	WP_160805617.1
Firmicutes	Bacilli	Bacillales	Paenibacillaceae	Paenibacillus	Paenibacillus senegalensis	DSM 25958		MIYVAEEEKSTLSVFDRLESEVRSYCRSFPTVFAKGKNEKLWDREGKEYIDFFAGAGALNYGHNNPKLKEKLIEYLMEDRVTHSLDMATEAKEHLLKRFNDVILKPRNMDYKIMFPGPTGANSVESALKLARKVTGRQTVMCFTNAFHGMTLGALSVTGNKFKRKGAGVPLTHTVSMPFDNYYGDEVDTVEYIERYLEDSGSGVSLPAAIILETLQGEGGIHVASTEWLQKIAAICKRYKILLIVDDVQVGCGRTGTFFSFEKAGIKPDLICLSKSIGGFGLPFALTLIKSELDIWEPGEHNGTFRGNNLAFVTAAEALSYWEDDKLSREVEQKGELLRERLREMAASHPELIAEVRGRGLMQGMAFKDEGVAEEICAEAFQRGLIMETSGPDSEVAKV…	WP_010269275.1
Firmicutes	Bacilli	Bacillales	Staphylococcaceae	Salinicoccus	Salinicoccus albus	DSM 19776		MTMTEESEKKMKTFEEIESAVRSYSRGWPTVFEKAKGYKLWDTDGKEYIDFFAGAGALNYGHNDDTMQEKLIEYIKNDGVTHSLDMATTARKEFLERFKEVILKPRELDYKIMFPGPTGTNTVESALKIARKVTGRDSVISFTNAFHGMTIGSLSVTANSFKRHGAGIPLHHAVSMPFDDYVEDQDSLAYLEKFLEDSGSGVALPAAIILETVQGEGGMNAARLEWIKKVENICRRWDILLIIDDVQAGNGRTGTFFSFEPAGINPDIVCLSKSIGGIGLPMAITLIKPEYDVWEPGEHNATFRGNNLAFLAATEALTNWENDELSKSVQEKAEILTDKIQLWVKNYPELKAEARGRGLMQGIAIHVDGMADDICGEAFKRGLIVETSGPDDEVVKFLP…	WP_020006304.1
Firmicutes	Bacilli	Bacillales	Thermoactinomycetaceae	Desmospora	Desmospora activa	DSM 45169		MIPTTEKASPDMRVFEQLESEVRSYCRSFPTVFEKAQGYKLWDTQGREFIDFFAGAGALNYGHNHPAMTKKLVDYLTSGNIVHSLDMATKAKEEFLKRFDEVILQPRQLDYKVMFPGPTGANTVESALKLARKVTGRETVISFTHAFHGMTLGALSITANSFKRHGAGVPLNHAVSMPYENYLGDAVDSLTLLERYLEDKGSGIDLPAAIILETVQGEGGINVASSQWLKQVEQLCRRWDILLIVDDVQAGCGRTGPFFSFEAAGIEPDIICLSKSIGGYGLPMALTLIKPEFDKWAPGEHNGTFRGHNLAFVAATEALSFWETDTFTKETLRKGEKVKLALQRMADDHPELEAEVRGRGLMAGIAFGETDFASKVCKEAFTRQLIIETSGPDDEVAKL…	PTM59621.1
Proteobacteria	Alphaproteobacteria	Rhizobiales	Bradyrhizobiaceae	Nitrobacter	Nitrobacter winogradskyi	NB-255		MTTATLVRQTRPRPTGRVPDRSIYERRESEVRSYARAMPRQFSRAEDVWMYDNQGGRYLDFLAGCSTLNYGHNHPVLKKALVDYISADGITHGLDLHTDAKAEFLETFESLILKPRGLDYRAMFTGPTGTNAVEAAIKLARKVTGRELVIAFTNAFHGMTLGALACTGNAAKRSGAGVPLSHVSHEPYDGYYGGDVNTAALLEQRLSDSSSGLDEPAAILVETVQGEGGLNAASPEWLRAIAGIARRHGALLIVDDIQAGCGRTGKFFSFEGMGFTPDIVTMAKSLSGMGLPFALTLFSPELDQWSPGEHNGTFRGNNHAFVTATAALRHFWRNDTFEKDIRRKGDLLSRRLSAMAAEFGLSTRGRGMMRGINVGSGKVADTITLACFAAGLVIETSGA…	WP_141385188.1
Proteobacteria	Alphaproteobacteria	Rhodobacterales	Rhodobacteraceae	Jannaschia	Jannaschia seosiensis	CECT7799	CYPR01000001.1	MSTVDTGGKEIFSRRESEARSYCRSFDAVFTKASGSVLTDRDGRDYIDFLAGCSSLNYGHNDPDMKSALVDYITADGVTHGLDMFTEAKAAFLEAFERNILEPRGMDHKVMMTGPTGANAVEAAIKLARKITGRRNVIAFTNGFHGMTMGALALTGNAGKRGGAGGSTLADVTHMPYEGAMDGAIDTLAQIEWMLDNPSSGIDAPAAFIVEPVQGEGGLNAASKEWMQGIARIAKDRGALLIVDDIQAGCGRTGTYFSTEAFDIEPDMITQAKSFSGMGLPFAALLIKREHDIWKPAEHNGTFRGNNHAFVTARVAIEKFWSDESFAKDVNRKGERLGQRLGEIAGLVPGAKLKGRGMMQGLDVGSGELAAAICATCFKNGLIIETSGAHDEVVKVLAP…	WP_055663647.1	fig|313367.5.peg.2220
Proteobacteria	Alphaproteobacteria	Rhodobacterales	Rhodobacteraceae	Maritimibacter	Maritimibacter alkaliphilus	HTCC2654	CH902581.1	MTTDKQSANNPVFERRESEARSYCRGFPTTFAKAQGSIMTATDGTEYIDFLAGCSSLNYGHNDADMKAALVEHITNDGIAHGLDMYTEEKAKWLEAYENIVLKPRGMDDYKVMMTGPTGTNAVEAAMKLARKITGRRNIISFTNGFHGMTMGSLSLTGNAGKRGGAGTPLGGVTHMPYEGAMGEGVDTLAFIETMLDNGSSGVDAPAAFIFEPVQGEGGLNAASKEWMEGIAKLAKKHGALLIVDDIQAGIGRTGKYFGFEGMDIEPDLITQAKSLSGFGLPFACLLIKREYDVWKPAEHNGTFRGNTHAFVTGRVALEKFWADKDAMEASTAEKAEILEKGLGKLADLMPGAYLKGRGFMRGVDVGSGELAGDICARAFEKGLIIETSGADDEVVKVL…	WP_008331764.1
Proteobacteria	Alphaproteobacteria	Rhodobacterales	Rhodobacteraceae	Paracoccus	Paracoccus halophilus	JCM14014	JRKN01000001.1	MPTDKTADTSIFERRESEARSYCRSFPTVFASASGSIMTARDGREYIDFLAGCSSLNYGHNDPDMKAALIDHISQDGIAHGLDMYTVQKAAFLDAFERRILKPRGMDYKVMMTGPTGTNAVEAAIKLARKVTGRRNIVAFTNAFHGMTMGSLALTGNSGKREGAGGGSLADVTHMPFENAMGDKDTLEYIEWVLENPSSGMDDPAAFIVEPVQGEGGLNAASKDWLQGIQRLARRHGALFIIDDIQAGIGRTGSYFSTEEFGLDPDMITQAKSFSGMGLPLAALLIKPEHDIWKPAEHNGTFRGNTHAFVTARVALDKFWADDAFQNDVQRKGEILRQRLAGIAALVPGAALKGRGMMRGIDVGSGELAGRICATCFENGLIIETSGAHDEVVKVLAAL…	WP_036739063.1	fig|376733.16.peg.931
Proteobacteria	Alphaproteobacteria	Rhodobacterales	Rhodobacteraceae	Pseudooceanicola	Pseudooceanicola batsensis	HTCC2597		MPKDMTPDTTIYERRESEARSYCRSFPTTFVKAQGSEMTDADGNTYIDFLAGCSSLNYGHGDPDMKAALIEHISRDGISHGLDMHTDAKADFLEAYEKHILEPRGLDYKIMMTGPTGTNAVEAAIKLARKVTGRRNVIAFTNGFHGMTLGSLALTGNSGKRNGAGGAHLGDVTHLPYDGSMGDGVDTLQFIEAMLENGSSGVDAPAAFIFEPVQGEGGLNAASDEWMQGVARLAKRLGALLIVDDIQSGCGRTGTYFAFERAGIEPDMVTQAKSLSGYGLPFAALLIKPEHDIWKPAEHNGTFRGNNHAFVTGRVAIEKFWADKSFESELQSKATVLTTGLQEVADLIPGAKLKGRGLMQGVDVGSGELAGEICARAFEKGLIIETSGADDEVVKVLAP…	EAQ04708.1	fig|252305.3.peg.4022
Proteobacteria	Alphaproteobacteria	Rhodobacterales	Rhodobacteraceae	Rhodobaca	Rhodobaca barguzinensis	DSM19920	CP024899.1	MTLGTHTDIYTRRESQARSYCRAFPVSFSKAQNATLTDSDGRNYTDFLAGCSSLNYGHNDPDMKEALIAHITRDGVTHGLDMHTDAKAEFLDAFERLILKPRDMDYKFMFTGPTGTNAVEAAMKLARKTTGRDTIIAFTNGFHGMTMGALAATGNAGKRAGAGTTLSGVVRMPYEGAMEGVDSLAMIRAMLDNPSSGIDAPAAFLIEPVQGEGGLNAASSAFLKGLQTLAREHGALIIMDDIQAGIGRTGPFFSFEGMGIKPDLIPLAKSLSGMGLPMAGLLIRPDLDVWKPAEHNGTFRGNNHAFVTARVALEKFWSDDRFQRQTEAKAAFLTERLKEIAALVPGAGLKGRGMMQGIDVGSGDMAADICATCFEHGLIIETSGAHDEVVKVLAPLTIP…	fig|441209.5.peg.1596
Proteobacteria	Alphaproteobacteria	Rhodobacterales	Rhodobacteraceae	Rhodobaculum	Rhodobaculum claviforme	LMG28126	NHSD00000000	MPARTSRKDFRMTDHTQTDTGPMAVYARRESQVRSYCRSFPVEFTKGRNATLTDRAGREYIDFLAGCSSLNYGHNDPDMKAALIDHITGDGIAHGLDMHTDAKTAFLETFERVILRPRGMEHKVMMTGPTGTNAVEAAMKLARKVTGRDTIVAFTNGFHGMTMGALAATGNAGKRAGGGMALHGVVRMPYEGAMDGVDSLAMIEAMLDNPSSGFDAPAAFLIEPVQGEGGLNAASADFLRGLKRLAEKHGALLIADDIQSGIGRTGPFFSFEGMDVMPDLIPLAKSLSGMGLPFAALLVRPDLDVWKPAEHNGTFRGNQHAFVTARVALEKFWTDDTFQKQTEAKAEFLERRLSDIAALIPGARLKGRGMMRGVDVGSGETAGAICAACFEHGLVIETS…	fig|1549854.3.peg.2225
Proteobacteria	Alphaproteobacteria	Rhodobacterales	Rhodobacteraceae	Rhodosalinus	Rhodosalinus sediminis	KCTC52478	QOHR01000001.1	MKDTAFTDQSAGDTAIFERRESEVRSYCRGFPAVFTKAQGSTLTDAEGREYIDFLAGCSSLNYGHNDPDMKAALVAHVTDDGIAHGLDMYSAEKAAFLETFERLILSPRGWDHRVMMTGPTGTNAVEAAIKLARKVTGRRNVVAFTNGFHGMTLGALALTGNASKRAGAGTELNGVTHMPYDGALGEDVDTLAIVEAMIENGSSGVDKPAAFVVEPVQGEGGLNAASEAWLKGLDALAKKHGILMIVDDIQAGIGRAGGFFSIDGMGIEPDMVPLAKSLSGFGLPFAMLLVKPELDVWKPAEHNGTFRGNTHAFVTARAALEKFWSDNAFLTEVQEKGEHLKARLETMARMVPGARLKGRGMMRGIDVRDGELAEAICARCFEEGLIIETSGAEDEVVK…	WP_115977851.1	fig|1940533.6.peg.171
Proteobacteria	Alphaproteobacteria	Rhodobacterales	Rhodobacteraceae	Rhodovulum	Rhodovulum adriaticum BN/IM 721	DSM2781	NRRP00000000	MSTAQTAEPTIYERRESEARSYCRSFPVSFAKAEGATLTDSDGNSYIDFLAGCSSLNYGHNDPDMKAALVEHLTRDGIAHALDMHTEEKAAFLETMEHLILRPRGMDHKVMMTGPTGTNAVEAAIKLARKVTGRKNVISFTNGFHGMTLGALALTGNAGKRAGAGGVSLNDVTRLPYEGAMGDDMDTLAYIEAMLTNPSSGVEPAAAFVVELVQGEGGLNAASAEWVQGIARIAKEHGALLIIDDIQAGVGRTGSFFSFDHMGIQPDMVTLAKSLSGFGLPFACLLIKPEHDIWKPAEHNGTFRGNTHAFVTARVALEKFWSDDRLRNQIALKSQVLEERLHGVAARIDGARIKGRGMMRGVDVGNGELAAQICAECFRRGLIIETSGAHDEVVKVLAP…	WP_132605045.1
Proteobacteria	Alphaproteobacteria	Rhodobacterales	Rhodobacteraceae	Rhodovulum	Rhodovulum imhoffii	DSM 18064	NHSI00000000	MSTAKTAETDVFTRRESAARSYCRAFPVVFDTAQGSILTDIDGRDFIDFLSGCSSLNYGHNDPDMKAALIDHISRDGIAHGLDLHTNAKAAFLEAFERHILTPRGMGHKVMMTGPTGTNAVEAAIKLARKVTGRTNVVSFTNGFHGMTLGALALTGNESKRAGAGGVSLGDVTRMPYENALGEDVDTLQMIEMLLTNPSSGVEPPAAFVVELVQGEGGLNAASTDWLQGVARIARENGALLIIDDIQAGIGRSGSFFSFDGMGVEPDMVTLAKSLSGFGLPFACLLIKPAHDIWKPAEHNGTFRGNTHAFVTARVALEKFWADDRLRNEIALKSQVLEERLHRIAERLPGARVKGRGMMRGVDVGSGDLAGRICAKCFDDGLIIETSGAEDEVVKVLAP…	fig|365340.3.peg.2050
Proteobacteria	Alphaproteobacteria	Rhodobacterales	Rhodobacteraceae	Rhodovulum	Rhodovulum sulfidophilum	IM 196	NHRZ00000000	MSTVETAETTIAETTIYDRRESEVRSYCRNFPVSFARAEGATLTDADGNTYIDFLAGCSSLNYGHNDPDMKAALIAHLEGNGLAHALDLHTEEKAAFLTAFEHHILHPRGMEHRVMMTGPTGTNAVEAALKLARKVTGRRNVIAFTNGFHGMTLGALALTGNGGKRGGAGVPLPDVTHMPFENSMGDLDTLEHLDAMLSNPSSGIDAPAAFIVELVQGEGGLNAASCEWAQGLERLARKHGALFIVDDIQAGIGRTGSFFSFDHMGIEPDMVTLAKSLSGFGLPFACALIRPEHDIWKPAEHNGTFRGNSHAFVTARVALEKFWADDDLRNEVALKSQVLEERLSQIGNRIGGATLKGRGMMRGIDLGDGALAGRICAECFRRGLIIETSGAHDEVVKV…	fig|35806.21.peg.451
Proteobacteria	Alphaproteobacteria	Rhodobacterales	Rhodobacteraceae	Rhodovulum	Rhodovulum sulfidophilum	DSM 2351	AP014800.1	MSTVETAETTIYDRRESEVRSYCRNFPVSFARAEGATLTDADGNTYIDFLAGCSSLNYGHNDPDMKAALIAHLEGNGLAHALDLHTEEKAAFLTAFEHHILHPRGMEHRVMMTGPTGTNAVEAALKLARKVTGRRNVIAFTNGFHGMTLGALALTGNGGKRGGAGVPLPDVTHMPFENSMGDLDTLEHLDTMLSNPSSGIDAPAAFIVELVQGEGGLNAASCEWAQGLERLAKKHGALFIVDDIQAGIGRTGSFFSFDHMGIEPDMVTLAKSLSGFGLPFACALIRPEHDIWKPAEHNGTFRGNSHAFVTARVALEKFWADDDLRNEVALKSQVLEERLSQIGNRIGGATLKGRGMMRGIDLGDGALAGRICAECFRRGLIIETSGAHDEVVKVLAPLT…	WP_060834211.1
Proteobacteria	Alphaproteobacteria	Rhodobacterales	Rhodobacteraceae	Rhodovulum	Rhodovulum sulfidophilum	DSM 1374	CP015418.1	MSTVETAETTIAETTIYDRRESEVRSYCRNFPVSFTRAEGATLTDADGNTYIDFLAGCSSLNYGHNDPDMKAALIAHLEGNGLAHALDLHTEEKAAFLTAFEHHILHPRGMEHRVMMTGPTGTNAVEAALKLARKVTGRRNVIAFTNGFHGMTLGALALTGNGGKRGGAGVPLPDVTHMPFENSMGDLDTLEHLDAMLSNPSSGIDAPAAFIVELVQGEGGLNAASCEWAQGLERLAKKHGALFIVDDIQAGIGRTGSFFSFDHMGIEPDMVTLAKSLSGFGLPFACALIRPEHDIWKPAEHNGTFRGNSHAFVTARVALEKFWADDDLRNEVALKSQVLEERLSQIGNRIGGATLKGRGMMRGIDLGDGALAGRICAECFRRGLIIETSGAHDEVVKV…	fig|1188256.28.peg.3269
Proteobacteria	Alphaproteobacteria	Rhodobacterales	Rhodobacteraceae	Rhodovulum	Rhodovulum bhavnagarense	DSM 24766		MSTAKTAEPTIYERRESEARSYCRSFPVSFARAQGATLTDADGNCYIDFLSGCSSLNYGHNDPDMKAALIEHVSTDGLAHALDLHTDEKAAFLETIETLILRPRGMDHKVMMTGPTGTNAVEAAIKLARKVTGRKNVISFTNGFHGMTLGALALTGNQGKRAGAGGVTLPDVTRMPFEGALGEDVDTLAVIETMLSNPSSGIEPAAAFVVELVQGEGGLNAASTEWVQGIARIARAHGALLIVDDIQAGMGRTGSFFSFDHMGVEPDMVTLAKSLSGFGLPFACVLVRPEHDIWKPAEHNGTFRGNTHAFVTARVALEKFWADDRLRNQIALKSQVLEERLHGIAARIDGARIKGRGMMRGIDVGSGELAGRICAEAFRRGLIIETSGAHDEVVKVLAP…	WP_132950078.1
Proteobacteria	Alphaproteobacteria	Rhodobacterales	Rhodobacteraceae	Rhodovulum	Rhodovulum marinum	DSM 18063		MSTVPTAETNIYTRRESQVRSYCRSFPVSFARAEGATLTDADGNAYIDFLAGCSSLNYGHNDPDMKAALLDHLQRDGIAHALDMHTEEKAAFLDAFEHHILRPRGMDHRVMMTGPTGTNAVEAAIKLARKVTGRRNVIAFTNGFHGMTLGALALTGNAGKRAGGGVSLPDVTHLPYENSLGEEVDTLDLIETMLSNPSSGIESPAAFVVELVQGEGGLNAASCEWVQGIARIAREQGALLIVDDIQAGMGRTGSFFSFDHMGVEPDMVTLAKSLSGFGLPFACVLVRPEHDIWKPAEHNGTFRGNTHAFVTAKVALEKFWADDTLRNQIALKSQVLEERLHNIAARIEGARIKGRGMMRGVDVGNGELAGQICAECFRRGLIIETSGAHDEVVKVLAPL…	WP_132465805.1
Proteobacteria	Alphaproteobacteria	Rhodobacterales	Rhodobacteraceae	Rhodovulum	Rhodovulum robiginosum	DSM 12329		MSTAKTAEHDIYARRESEVRSYCRSFPVSFTKAQGSTLTDAEGRDYIDFLSGCSTLNYGHNDPDMKAALIEHISRDGIAHGLDMHTDAKAAFLESFEHHVLRPRGMEHRVMMTGPTGTNAVEAAIKLARKVTGRTNVISFTNGFHGMTLGALALTGNHGKRAGAGGVSLNDVTRMPYEGALGEDVDTLAYIETMLNNPSSGIEPAAAFVVELVQGEGGLNAASAEWVQGLAQIAKDHGALLIVDDIQAGMGRTGSFFSFDHMGVEPDMVTLAKSLSGFGLPFACVLIRPEHDIWKPAEHNGTFRGNTHAFVTAKVALEKFWADDRLRNQIALKSQVLEERLHIIAERIGGARIKGRGMMRGVDVGSGELAGRICAECFDKGLIIETSGADDEVVKVLAP…	WP_125403317.1
Proteobacteria	Alphaproteobacteria	Rhodobacterales	Rhodobacteraceae	Rhodovulum	Rhodovulum steppense	DSM 21153		MSTVPTAETDIYARRESAVRSYCRSFPVSFARAEGATLIDADGNSYIDFLAGCSSLNYGHNDPDMKAALVEHIQRDGIAHALDMHTEEKAAFLAAFEHHILHPRGMEHRVMMTGPTGTNAVEAALKLARKVTGRRNVIAFANGFHGMTLGSLALTGNAGKRAGAGTALPDVTHLPYENSLGEDVDTLELIETLLTNPSSGIEPPAAFVVELVQGEGGLNAASCEWVQGIARIAREHGALLIVDDIQAGMGRTGSFFSFDHMGIEPDMVTLAKSLSGFGLPFACVLVRPEHDIWKPAEHNGTFRGNTHAFVTARVALEKFWADDTLRNQIALKSQVLEERLNTIAARIEGARLKGRGMMRGVDVGSGELAGRICAEAFRHGLVIETSGAHDEVVKVLAPL…	WP_132696244.1
Proteobacteria	Alphaproteobacteria	Rhodobacterales	Rhodobacteraceae	Rhodovulum	Rhodovulum euryhalinum	DSM 4868		MSTVPTAETDIYERRESEVRSYCRSFPVSFARAEGATLTDADGNSYIDFLSGCSSLNYGHNDPDMKAALVDHIQRDGIAHALDMHTEEKAAFLDAFEHHILRPRGMEHRVMMTGPTGTNAVEAAIKLARKVTGRRNVVAFTNGFHGMTLGALALTGNAGKRAGGGVSLPDVTHLPYENSMGDEVETLELIETLLANPSSGIEPPAAFVVELVQGEGGLNAASCEWVQGIARIARETGALLIVDDIQAGMGRTGSFFSFDHMGVEPDMVTLAKSLSGFGLPFACVLVRPEHDIWKPAEHNGTFRGNTHAFVTARVALEKFWADDTLRNQIALKSQVLEERLNAIAARIEGARIKGRGMMRGVDVGSGELAGRICAECFRRGLIIETSGAHDEVVKVLAPL…	WP_132542846.1
Proteobacteria	Alphaproteobacteria	Rhodobacterales	Rhodobacteraceae	Roseisalinus	Roseisalinus antarcticus	DSM 11466	FWFZ01000155.1	MPKDNSVPTSIFVRRESEARSYCRSFDTVFSSASGSEMTDEDGRTYIDFLAGCSSLNYGHNDPDMKQALVDHVMADGIAHGLDMYTTQKQAFLEAFEEKILKPRGMDHKVMMTGPTGTNAVEAAMKLARKVTGRTNIIAFTNGFHGMTMGALAATGNAGKRAGGGMALHGITRMPYEGSLGDVDTLAFIEAMLDNSSSGIDAPAAFLVEPVQGEGGLNAASAEWLQGIARLAKKHGALLIADDIQAGIGRTGTFFSFEEMDIEPDLIPLAKSLSGMGLPFAALLLKPELDIWKPAEHNGTFRGNTHAFVTARVALEKFWSDDSFQRKIAAKSVALTTALGQVADMVDGAQLKGRGMMQGVDVGSGELASDICARAFDKGLIIETSGAEDEVVKVLAPLT…	WP_085879130.1
Proteobacteria	Alphaproteobacteria	Rhodobacterales	Rhodobacteraceae	Roseivivax	Roseivivax halodurans	JCM 10272	JALZ01000001.1	MSTDKQIFARRESEARSYCRDFDTVFTKAVGSEMTDEAGTTYIDFLAGCSSLNYGHNDPDMKEALIGHLQGDGIAHGLDMYTAEKAKWLEAYEDIILKPRGMDDYKIMMTGPTGTNAVEAAMKLARKITGRRNIVSFTNAFHGMTMGALSLTGNAGKRGGAGCGSLCGVTHLPYDGAFGDDVDTLGIIEKMLSNTSSGIDKPAAFIFEPIQGEGGLNAASQEWIEGIAHLAREHGAMIIVDDIQSGCGRSGTYFAFEGMDIQPDFVTQAKSLSGFGLPFACLLIKGEHDIWKPAEHNGTFRGNTHAFVTGRVTLEKFWKDDTFQTKVQEKAVQLTAGLQAVADEIPGAKLKGRGMMQGVDVGSGELAEDICHRCFEKGLIIETSGADDEVVKVLVALTV…	WP_037263782.1
Proteobacteria	Alphaproteobacteria	Rhodobacterales	Rhodobacteraceae	Roseivivax	Roseivivax halotolerans	JCM 10271	FOXV01000044.1	MSTTDKSVFERRESEARSYCRSFDTVFTKAVGSEMTDEAGTTYIDFLAGCSSLNYGHNDPDMKQALVSHIADDGIAHGLDMYSVEKAAWLEAYENIILKPRGMDDYKIMMTGPTGTNAVEAAMKLARKVTGRRNIITFTNGFHGMTMGALSLTGNASKRAGAGNNCAGLCGVTHMPYDGAFGEGVETLKQIEMMLDNSSSGVDAPAAFIFEPVQGEGGLNAASNEWMQGVARLAKKYGAMLIIDDIQSGCGRTGTYFSFEEAGIEPDMITQAKSLSGFGLPFACLLIKKDHDIWKPAEHNGTFRGNTHAFVTGRVTLEKFWKDDAFQQEIHEKAMMLTSGLQAVADIVPNSRLKGRGMMQGIDVGGGELAGDICARAFEKGLIIETSGADDEVVKVLVA…	fig|93684.10.peg.2099
Proteobacteria	Alphaproteobacteria	Rhodobacterales	Rhodobacteraceae	Roseivivax	Roseivivax isoporae	LMG 25204	JAME01000001.1	MSTDKQIFARRESEARSYCRNFDTVFTKAVGSEMTDTEGKTYIDFLAGCSSLNYGHNDPDMKQALLDHVAGDGIAHGLDMYTAEKAQFLEAFEKKILEPRGMDYKVMMTGPTGTNAVEAAMKLARKITGRRNIISFTNGFHGMTMGALSLTGNAGKRAGAGNSCGGLCGVTHLPYDGAFGDGVDTLQQIEMMLNNTSSGIDKPAAFIFEPVQGEGGLNAASTEWMQGIARLAKEHGALLIVDDIQSGCGRTGTYFSFEGTGIEPDLITQAKSLSGFGLPFAALLIKREHDIWKPAEHNGTFRGNTHAFVTARVALEKFWSDDTFQKKVQEKSVMLTTGLQSVAEIVPGARLKGRGMMQGVDVGSGELAGDICARAFEKGLIIETSGADDEVVKVLVALT…	WP_043765149.1
Proteobacteria	Alphaproteobacteria	Rhodobacterales	Rhodobacteraceae	Roseivivax	Roseivivax roseus	DSM 23042	FOGU01000031.1	MSTVTNGDKSIFDRRESQVRSYCRSFDTVFTKGQNATLTDVEGREYTDFLAGCSSLNYGHNDPDMKAALIEHITGDGIAHGLDMYTDTKARFLETFEKTILEPRGMDHKVMMVGPTGTNAVEASLKLARKITGRKNVIAFTNGFHGMTLGSLALTGNSGKRNGGGGVSLGDVTHLPYDGSMGDVDTLEVARTLLNNSSSGVDKPAAFIVEPVQGEGGLNAASKEWMQGIAALAKEHGALLIVDDIQSGVGRTGTFFAFEPFGIEPDMVPMAKSFSGMGLPFAALLVKPELDVWKPAEHNGTFRGNTHAFVTARVALEKFWTDDTFAKEVTEKGEVLHQRLSEMAQKIDGARLKGRGMMRGVDVGSGDLAEAICAEAFKNGLIIETSGAGDEVVKVLAPL…	WP_092693838.1	fig|641238.7.peg.2369
Proteobacteria	Alphaproteobacteria	Rhodobacterales	Rhodobacteraceae	Roseovarius	Roseovarius halotolerans	DSM29507	FWFU01000013.1	MSTDMSAELEIFNRRESEARSYCRSFETVFTKASGAEMTGADDKTYIDFLAGCSSLNYGHNDPDMKEALIAHIADDGIAHGLDMYTHEKARFLKAYEDNILKPRGMDYKVMMTGPTGTNAVEAAMKLARKVTGRRNIVAFTNGFHGMTMGALSLTGNTGKRGGAGGGSLSDVTHMPFEGAFGDDTDTLAYLEMMLDNSSSGVDAPAAFIFEPVQGEGGLNAASDEWMRGVARIAKKHGALLIVDDIQSGCGRTGTYFAFESAGIVPDMITQAKSLSGFGLPFAALLIKPEHDIWKPAEHNGTFRGNTHAFVTGRVALEKFWADDGFQNDVQHKSAILTTGLQAIAEIVPGARLKGRGMMQGVDVGGGETASAICARAFEKGLIIETSGADDEVVKVLAP…	WP_085817256.1	fig|505353.12.peg.1593
Proteobacteria	Alphaproteobacteria	Rhodobacterales	Rhodobacteraceae	Roseovarius	Roseovarius litoreus	DSM28249	FRCB01000001.1	MPTDMSADFEIFTRRESEARSYCRSFETVFTKAKGAEMTAADGTTYIDFLAGCSSLNYGHNDPDMKEALVAHIAGDGIAHGLDMYTQEKARFLEAYEENILKPRGMDYKVMMTGPTGTNAVEAAMKLARKVTGRRNIVAFTNGFHGMTMGALSLTGNAGKRAGAGCGSLCGVTRMPFDGAFGDEMDTLRQMEMMFDNPSSGVDAPAAFIFEPVQGEGGLNAASDEWMQGVARLAKKLGALLIVDDIQSGCGRTGTYFAFESAGIEPDMVTQAKSLSGFGLPFAALLIKREHDIWKPAEHNGTFRGNTHAFVTGRVALEKFWADDTFQNEVQHKSAILTAGLQAIADVVPGARLKGRGMMQGVDVGSGEMAGDICARAFENGLIIETSGADDEVVKVLAP…	WP_149778366.1	fig|1155722.6.peg.334
Proteobacteria	Alphaproteobacteria	Rhodobacterales	Rhodobacteraceae	Roseovarius	Roseovarius mucosus SMR3	DSM17069	CP020474.1	MTTDMSADLEIFARRESEARSYCRSFPTAFVKAQGSEMTDAQGNTYIDFLAGCSSLNYGHNDPDMKAALIEHITADGVTHGLDMHTGAKADFLRAFEDIILKPRGMDYKVMMTGPTGTNAVEAAMKLARKVTGRRNIVAFTNGFHGMTMGALSCTGNAGKRAGAGSGSLCGTTHMPYEGAFGPDVDSLRIIEEMLGNPSSGVDAPAAFIIEPVQGEGGLNAASTAFMQGVARLAKEHGALLIVDDIQAGCGRTGTFFSFEEMGIEPDLIPMAKSFSGMGLPFAALLIKPEHDIWGPAEHNGTFRGNTHAFVTARVAIEKFWADDAFQKSIAAKSEILRDALMRIADAIPGSSLKGRGMMQGVDVGCGTLAAAICARAFEKGLIIETSGAHDEVVKVLAA…	KGM89502.1
Proteobacteria	Alphaproteobacteria	Rhodobacterales	Rhodobacteraceae	Roseovarius	Roseovarius nitratireducens	KTCT52967	PDNI01000035.1	MPTDKSADLEIYARRESQARSYCRSFPTSFVKAQGSELTDATGRTYIDFLAGCSSLNYGHNDPDMKAALIEHITADGITHGLDMHSGAKADFLGAFEEIILKPRDMDYKVMMTGPTGTNAVEAAMKLARKITGRRNIIAFTNGFHGMTMGALAATGNAGKRAGAGPVSLHDVTHMPYEGAFGDGMDSLKIIEEMLGNPSSGVDAPAAFIIEPVQGEGGLNAASTAFMQGVAKLAKEHGALFIVDDIQAGCGRTGTFFSFEEMGIEPDLIPMAKSFSGMGLPFAALLIKPEHDVWGPAEHNGTFRGNNHAFVTARVALEKFWKDDTFQKEITAKAEMLRDALTRIADGIPGSRLKGRGMMQGVDVGNGDLAGEICARAFEKGLIIETSGAHDEVVKVLAP…	WP_104018144.1	fig|2044597.5.peg.1328
Proteobacteria	Alphaproteobacteria	Rhodobacterales	Rhodobacteraceae	Salipiger	Salipiger bermudensis	HTCC2601	AATQ00000000.1	MTRDIYTRRESEARSYCRSFPTSFVKASGSILTDESGRDYIDFLAGCSSLNYGHNDADMKAALIEHISNDGVTHGLDMHTDQKEAFLTVFEDIILKPRNMDHKVMMVGPTGTNAVEAAMKLARKTTGRHNIVAFTNGFHGMTMGALAATGNSGKRNGGAMPLQGVTHLPYDGAFGDGVDTLAQIEWMLDNPSSGLDAPAAFLVEPVQGEGGLNAASKEWMQGIAKLAKKHGALLIADDIQAGIGRTGTFFSFEEFGIEPDLIPLAKSLSGMGLPFAALLVKPELDVWKPAEHNGTFRGNTHAFVTARVALEKFWKDDSFSKDIQKKARIVEIGLTSIADMVDGARLKGRGLMRGVDVGNGDLAGEICAEAFKRGLIIETSGAHDEVVKVLAPLTTTEEQ…	WP_007791858.1	fig|314265.31.peg.1741
Proteobacteria	Alphaproteobacteria	Rhodobacterales	Rhodobacteraceae	Sulfitobacter	Sulfitobacter indolifex	HEL-45		MPKDMAQNTTIFTRRESEARSYCRGMNAVFTRASGSEMFDEEGNRYIDFLAGCSSLNYGHNDPDMKSALVDHITADGIAHGLDFHSDTKAAFLTAYEEKILKPRGMDYKVMMTGPTGTNAVEAAIKLARKVTGRTNVISFTNGFHGMTMGALALTGNKGKRGGAGGGSLADVTHMPFEGALGENVDTLEMIDAMLSNPSSGIDAPAAFIFEPIQGEGGLNAASDAWMQGIEKIARKHGALLIIDDIQAGCGRSGSFFSFEASGIKPDMITQAKSLSGFGLPFAALLIAPEHDIWKPAEHNGTFRGNTHAFVTARVAIEKFWSDDKFEKSLAEKAVVLTTALKDVADLIDGATLKGRGLMQGVDVGSGELAGAICARAYELGLVIETSGAHDEIVKYLAP…	WP_007118312.1
Proteobacteria	Alphaproteobacteria	Rhodobacterales	Rhodobacteraceae	Thioclava	Thioclava pacifica	DSM10166	AUND01000001.1	MTVHSTDKTIFTQRESEARSYCRGFDTVFTSAQGSELTDAEGNTYIDFLAGCSSLNYGHNDPDMKEALINHLLENKMGHALDLHTDSKGDFLRAYEEHILAPRGMDHKLMFVGPTGANAVEAAMKIARKATGRTNIIAFTNGFHGVTMGALAATGNGYHRGGAGMDTQGVTRMPYDAYAEGVDSVALLDQMLSDNSGGIDAPAAIMLETVQGEGGLNAASPEFIQGVEKVARKHGALFIIDDIQAGCGRTGTFFSFEEMGVMPDVVTQAKSISGFGLPMALVLVRPDYDVFGPAEHNGTFRGNTHAFVTATVAIKKFWADDAFQRELAVKSDVLREGLAAVADLVPGAFLKGRGLMQGVDVGTGELASEICGRCFEKGLVIETSGNDDQVVKVLAPLTT…	WP_038076877.1
Proteobacteria	Alphaproteobacteria	Rhodospirillales	Acetobacteraceae	Acidiphilium	Acidiphilium cryptum	JF-5	NC_009484.1	MTDLPRPSRRKPDTAIYERMESRVRSYCTAIPRQFTRAEGAWLHDSHGGRYLDFLAGCSSLNYGHNHPVLKRVLIDYIARDGIAHGLDFHTDAKAEFLDALETVILKPRGMDYRAMFVGPTGTNAVEAALKLARKVTGRQTVIAFTNGFHGMTLGALACTGNEGKRGGAGVPLAHVSHEPYDGYYGPEIDTADLLEQRLADGSSGLDAPAAFLVETVQGEGGLNAASAGWMRKIAALAKRHGALLIVDDIQAGCGRTGRFFSFEEMGIRPDIITLAKSLSGIGAPFALTLFRPELDQWKPGEHNGTFRGNNHAFVTAAAAIRHFWSDDAFAADIARRGDLLGRRLDAIAARHGMGTRGRGMMQGIDAGTGEMAERITGIAFREGLVIETSGAGGEIVKV…	WP_012040478.1
Proteobacteria	Alphaproteobacteria	Rhodospirillales	Acetobacteraceae	Acidiphilium	Acidiphilium multivorum	AIU301	NC_015186.1	MTDLPRPSRRKPDTAIYERMESRVRSYCTAIPRQFTRAEGAWLHDSHGGRYLDFLAGCSSLNYGHNHPVLKRALIDYVARDGIAHGLDFHTDAKAEFLDALETVILKPRGMDYRAMFVGPTGTNAVEAALKLARKVTGRQTVIAFTNGFHGMTLGALACTGNEGKRGGAGVPLAHVSHEPYDGYYGPEIDTADLLEQRLADGSSGLDAPAAFLVETVQGEGGLNAASAGWMRKIAALAKRHGALLIVDDIQAGCGRTGRFFSFEEMGIRPDIITLAKSLSGIGAPFALTLFRPELDQWKPGEHNGTFRGNNHAFVTAAAAIRHFWSDDAFAADIARRGDLLGRRLDAIAARHGMGTRGRGMMQGIDAGTGAMAERITGIAFREGLVIETSGADGEIVKV…	WP_013641156.1
Proteobacteria	Alphaproteobacteria	Rhodospirillales	Rhodospirillaceae	Caenispirillum	Caenispirillum salinarum	AK4	ANHY01000001.1	MNVFEQYESNVRSYIRSFPATFVRAKGDKMWDDQGKEYIDFFAGAGALNYGHNDDGMKKAVIEYMQGDGILHSLDMGTEAKAKFLQRFQDVILKPRKMDYKMMFPGPTGTNTVESALKLARKVTGRAKVVSFTRAFHGMTLGALAITGNAFKRKGAGVSLNETIFMPYDGYTGNGINSADLLEQMLNDDGSGMDKPAAVILEVIQGEGGINACSMEWLKRIREICTEHGIIMIVDDVQAGCGRSGTFFSFEPAGIVPDMICMSKSLGGMGLPFAMTLVKPEYDKFGPGEHNGTFRGNNLAFIAAAEAMRFWENDDLAQRVQHNAAVIKERLGRIRDRFPQFAAKVKGRGFMQGLELTVAKEKGEEICAEAFKNGLILETAGPDDEVVKLLPPLILTDES…	fig|2661937.3.peg.3607
Proteobacteria	Alphaproteobacteria	Rhodospirillales	Rhodospirillaceae	Ferruginivarius	Ferruginivarius sediminis	WD2A32	QPMH01000001.1	MNIIERYESEVRSYSRGFPVVFTKAKGAILTDRDGREYIDFFAGAGALNYGHNDEALKQKLIDYIAGDNITHSLDMATEARERFLEAFHDIILEPRGMDYKVMFPGPTGTNCVEAALKLARKVTGRRTIVSFTNAFHGMTLGSLAVTGNAFKRKGAGKALDDTVFMPFDRFMGEGVDTLDHFENMLTCSSSGLDHPAAVIVETVQGEGGINAAGMDWLKRLQSICRAHDIKLIVDDVQAGCGRTGTFFSFEPAGLDPDFICLSKSIGGYGLPMAITLIKPEFDKFAPGEHNGTFRGNNPAFVTATAALETYWRDDKFACSVREKGETIRARLEEMAAAHPELKPEVRGRGFMQGLALHVDGAAEDVSAAAFERGLIMETSGANDEVAKLLPPLILSEDE…	WP_114580218.1
Proteobacteria	Alphaproteobacteria	Rhodospirillales	Rhodospirillaceae	Limimonas	Limimonas halophila	DSM25584	FNCE01000023.1	MNGTSEDFMDTTDPLHSVETHESAVRSYSRDFPVTFATAKDAVMRTRAGDAYIDFFAGAGALNYGHNNALLKRALIDYLEGDNVTHSLDLVTEARARFLQRFHDIVLAPRGMDYRVMFPGPTGTNCVEAALKIARKVTGRRPIVSFTNAYHGMTLGALAATGNRGKRGGAGTALPDVVFAPLDGALGAGVDTLDHLEAMLANTSSGVDLPAAAIVETVQGEGGVHPASMGWLQRLQRICRAHGMLLIVDDVQAGCGRTGTFFSFEPAGLDPDLICLSKSIGGYGTPLALTLIKPEHDVFAPGEHNGTFRGHNPAFVTGAAALEAYWRDDAFERGVRAKAEIVRERLEAIAARHPGLKPSVRGRGLMQGLVLDVPGAAEAVSHAAFARGLILETAGARDE…	WP_090019589.1	fig|1082479.8.peg.1477
Proteobacteria	Alphaproteobacteria	Rhodospirillales	Rhodospirillaceae	Rhodospira	Rhodospira trueperi 8316	ATCC 700224	JGI 1102487	MTAPNLDVFERRESAVRSYIRSFPEIFTTAKGHLIHGESGRAYIDFFAGAGALNYGHNDDAMKAALMEYVAGDGIAHALDMGTGAKARFLERFHEVILSPRGLEHKVLFPGPTGTNAVEAALKLARKVTGREKIVSFTNAFHGMTLGSLAVTGNGFKRGGAGLPLDNTVFMPFADFLDEGFDSLSYLERMLEDGGSGMDLPAGVIVETVQGEGGINAASFGWLKRLNDLCARWNLPLIVDDIQAGCGRTGPFFSFEPAGIKPDIICLSKSISGYGLPMALVLVRPDMDLFGPGEHNGTFRGNSMAFVTATEALRFWTDDSLTRDVERRGQIIEDALTAMAEKHPELQPDVRGRGLMRGIGLGVAGAAEAVCAEAFKGGVIMETSGPDSEVAKLLPPLTI…	WP_092780883.
Proteobacteria	Alphaproteobacteria	Rhodospirillales	Rhodospirillaceae	Rhodovibrio	Rhodovibrio salinarum	DSM 9154	NRRE00000000	MDIIEKYESAVRSYSRGFPVVFEKAKNYTLTDTDGNTYIDFFAGAGALNYGHNDDAMKAKVLEYIQGDNITHSLDMATVARQNFLKAFNEIILQPRNMEYKIMFPGPTGTNTVESALKLARKVTGRRTVVSFTNAFHGMTLGALGVTGNQFKRKGAGKSLGDVVFVPYDGLMGLKSDKGELDTLDYFEAMLNNGASGMGHPAAVIVEPVQGEGGINAASMAWLKRLDQICKAHDIRLIVDDVQAGCGRTGTFFSFEAAGIDPDFICLSKSIGGYGMPMAITLIKPEYDKFAPGEHNGTFRGNNPAFVAATAALETYWRDDTFAKGVREKGEFITKRLKEMAAKHPNVPSEVRGRGFMQGIALHVDGLADAVTEEAFKRGLIMETSGPADEVAKLLPPLT…	WP_037256154.1
Proteobacteria	Alphaproteobacteria	Rhodospirillales	Rhodospirillaceae	Rhodovibrio	Rhodovibrio sodomensis	DSM 9895	NRRL00000000	RQNFLKAFNEIILQPRNMEYKIMFPGPTGTNTVESALKLARKVTGRRTVVSFTNAFHGMTLGALGVTGNQFKRKGAGKSL	fig|1088.3.peg.4902
Proteobacteria	Alphaproteobacteria	Rhodospirillales	Rhodospirillaceae	Roseospira	Roseospira marina	DSM 15113	VWPJ01000010.1	MPSETLDVIDRHESAVRSYVRAFPEVFTTAKGHVMRGESGREYIDFFAGAGALNYGHNDDGMKRALLDYIASDGVTHSLDMATTAKGRFLERFHEVILAPRGLDHRVLFPGPTGTNAVETALKLARKVTGREKIVSFTNGFHGMTLGSLSVTGNGFKRGGAGLPLDNAVFMPFDDFMGDGFDGLSYLEHMLSNGGSGLDLPAGVIVETVQGEGGINAASFDWLKRLSDLCARWDLPLILDDIQAGCGRTGTFFSFEPAGIKPDIICLSKSLSGYGLPMSVVLVRPDMDVFGPGEHNGTFRGNAPAFITATEALRFWTDDTLSRAVEKKGAIIEAALTEMAERHPELKPQVRGRGLMRGLALHVKGVAEAVCAEAFRNGVIMETSGPDSEVAKLLPSLTI…	WP_150060467.1	fig|140057.5.peg.151
Proteobacteria	Alphaproteobacteria	Rhodospirillales	Rhodospirillaceae	Roseospira	Roseospira navarrensis	DSM 15114	WIVE01000100.1	MTSPTLDVFERHESAVRSYVRSFPDVFTTAKGHLVRSESGREYIDFFAGAGALNYGHNDDGMKAALLEYISGDGIAHALDMGTTAKARFLERFHEVLLAPRGLEHRVLFPGPTGTNAVETALKLARKVTGREKIVSFTNAFHGMTLGSLAVTGNSFKRGGAGLPLDNTVFMPFADFLDEGFDSLSYLERMLENGGSGMDLPAGVIVETVQGEGGINAASFGWLKRLNDLCARWDLPLIVDDIQAGCGRTGPFFSFEPAGIKPDIICLSKSLSGYGLPMALVLVRPDMDLFGPGEHNGTFRGNSMAFVTATEALRFWEDDTLTQDVLRKGEIVQEALEAMAAKHPDLKPDVRGRGLMRGLGLGAEGAANAVCAEAFKGGVIMETSGPASEVAKLLPPLTI…	WP_153345196.1	fig|140058.5.peg.2818
Proteobacteria	Alphaproteobacteria	Rhodospirillales	Rhodospirillaceae	Roseospirillum	Roseospirillum parvum 9301	DSM 12498	FNCV00000000.1	MTSTVISAETDIYARRESAARSYCRSFPASFTQAQGARLTDDQGNTYIDFLAGCASLNYGHNDPDLKAALIEHISADGLAHGLDYHNTPKADFLKTFERLILKPRGLDHRVQFTGPTGANAVEAALKLARKVTGRRTVIAFTNGFHGVTMGALAATGNSHHRGGAGGGSLTDVVRMPYDGAFGPEVDTAAQIEAMLDNPSSGIDAPAAFLLEAVQGEGGLNAANPEWLRKIERIARKHGALLIVDDIQAGIGRTGGFFSFEEAGITPDLIPMAKSLSGFGLPMACLLVRPQHDIWAPAEHNGTFRGNVHAFVTARAALVKFWSDKGFQNEVADKAALLTERLQRIAAIIPGASLKGRGMMQGIDVGSGELASEICARCYEDGLIIETSGAHDEVVKVLA…	WP_092616205.1	fig|83401.3.peg.1438
Proteobacteria	Alphaproteobacteria	Sphingomonadales	Sphingomonadaceae	Sphingobium	Sphingobium czechense	LL01		MTIDIYPKATASIPDTAIYERRESAVRSYARAMPRQFNQAQGVWMHDNQGGRYLDFLSGCSTLNYGHNHPVLKNALVDYIVNDGITHGLDLHTDAKADFLAALEDVILTPRDLDYRAMFTGPTGTNAVEAAIKLARKITGRELVIAFTNGFHGMTLGALACTGNAAKRGGAGVPLNHVSHEPYDGYHGPGVDTAEQLERRLSDPSSGLDAPAAILVETVQGEGGLNAASPRWLRQIADIAKRHGALMIIDDIQAGCGRTGNFFSFEGMGFTPDIVTMAKSLSGMGLPFALTLFRPELDQWSPGEHNGTFRGNNHAFVTATATLRHFWSDGNFQQDIARRGALLERRLAAMATEHGLSIRGRGMMRGIDVGSGEIAQTITAACFAQGLIIETSGAHDEIV…	WP_066608605.1
Proteobacteria	Alphaproteobacteria	Sphingomonadales	Sphingomonadaceae	Sphingobium	Sphingobium herbicidovorans	NBRC16415	CP020538.1	MITTLPKPTNRKPDTAIYERRESVVRSYARSMPRQFNKAENVWMHDNQGGRYLDFLSGCSTLNYGHNHPVLKQALLDYVMADGIAHGLDLHTDAKADFLNALENVILKPRGLDYRAMFTGPTGTNAVEAAIKLARKVTGREMVIAFTNGFHGMTLGALACTGNAAKRGGAGVPLNHVAHEPFDGYHGPDVDTAELLERRLSDPSSGLDAPAAILVETVQGEGGLNVASPEWLRRINAIAKQHGALMIVDDIQAGCGRTGNFFSFEGMGFTPDIVTMAKSLSGMGLPFALTLVRPELDQWAPGEHNGTFRGNNHAFVTATAALRHFWSDRQFQQDVARRSALLERRLDAMAAEHGLSTRGRGMMRGIDVGSGEIASIVTASCFERGLIIETSGAHDEIVK…	WP_037468197.1
Proteobacteria	Alphaproteobacteria	Sphingomonadales	Sphingomonadaceae	Sphingobium	Sphingobium lactosutens	DS20		MTTTLLPKPTSSIPDRAIYERRESGVRSYARSMPRQFNKAQDVWMHDTQGGRYLDFLSGCSTLNYGHNHPVLKTALMDYIANDGVTHGLDLHTDAKEAFLETLEEVILQPRGLDYRAMFTGPTGTNAVEAAIKLARKITGRELVIAFTNGFHGMTLGALACTGNAAKRGGAGVPLNHVAHEPYDGYHGPDVDTAELLERRLSDPSSGLDAPAAILVETVQGEGGLNAASPAWLRKIAEIAKRHGALLIVDDIQAGVGRTGNFFSFEGMGFTPDIVTLAKSLSGMGLPFALTLFRPELDQWSPGEHNGTFRGNNHAFVTATAALRHFWSNDAFQQDIARRGALLERRLDAMAAEHGLSTRGRGMMRGIDVGSGEIAGTITAACFAQGLIIETSGAHDEIV…	WP_021226559.1
Proteobacteria	Alphaproteobacteria	Sphingomonadales	Sphingomonadaceae	Sphingomonas	Sphingomonas paucimobilis	NBRC 13935		MTTTLPQPTGQTPDTAIYERRESVVRSYARSMPRQFNKAENVWMRDNQGGRYLDFLSGCSTLNYGHNHPVLKQALLDYIAADGIAHGLDLHTDAKADFLDALESVILKPRGLDYRAMFTGPTGTNAVEAAIKLARKVTGREMVIAFTNGFHGMTLGALACTGNAAKRGGAGVPLSHVAHEPYDGYHGPEVDTAELLERRLSDPSSGLDAPAAILVETVQGEGGLNTASPEWLRRIAAIAKRHGALMIVDDIQAGCGRTGSFFSFEGMGFTPDIVTMAKSLSGMGLPFALTLFRPELDQWEPGEHNGTFRGNNHAFVTAAAALRHFWSDGRFQQDIARRGAMIERRLEAMAAEHGLTTRGRGMMRGIDVGSGEIAATVTAACFDRGLIIETSGAHDEIVK…	WP_037481103.1
Proteobacteria	Betaproteobacteria	Burkholderiales	Alcaligenaceae	Achromobacter	Achromobacter deleyi	LMG 3458		MDLKIFDRMESEVRGYIRSFPVIFNLARGSTLIDEEGTEYIDFFSGAGTLNYGHNNPVLKEKLLEYVQSDGVVHGLDMATSAKKRFLETVDRVLLKPRNWQYTLQFTGPTGTNAVEAALKIARQVKGRPNVISFTHGFHGVSGGSLAATANMKFRDAAGYALGNTTFMPYDGYFGPDVDTMSYLERMLEDPSSGMDKPAAVIVETVQGEGGVNVATLRWLKELEKLCKRHDMLLIVDDIQVGCGRTGTFFSFETAGIRPDIITLSKSLSGFGLPMSLVLMKPELDIWKPGAHSGTFRGNNLAFVTATQALETYWTNTAFTAEIQRKERLVGDWLENLVHSYPNAGLSARGRGLIQGLVANTTPALANRISQCAFKKGVVIETSGAHDEVLKLLPALTIE…	WP_171664038.1
Proteobacteria	Betaproteobacteria	Burkholderiales	Alcaligenaceae	Achromobacter	Achromobacter xylosoxidans	SOLR10	CP025774.1	MDLKIFDRMESEVRGYIRSFPVIFSQARGSTLVDEDGGEYIDFFSGAGTLNYGHNNPILKEKLLEYVQADGVVHGLDMATSAKKSFLETVDRVLLKPRNWQYTLQFTGPTGTNAVEAALKIARQVKGRPNVISFTHGFHGVSGGSLAVTANMKFRDASGYPLANTTFMPYDGYFGPDVDTMAYLERMLEDPSSGMDKPAAVIVETVQGEGGVNVATLRWLKELDKLCKRHDMLLIVDDIQVGCGRTGTFFSFEAAGIRPDIITLSKSLSGFGLPMSLVLMKPELDVWKPGAHSGTFRGNNLAFVTATQALETYWANTAFTAEIQRKERLVRDWLENLVHSYPNAGLSVRGRGLIQGLVSNATPALSNRIAANAFKRGVVIETSGAHDEVLKLLPALTIE…	WP_054499785.1
Proteobacteria	Betaproteobacteria	Burkholderiales	Alcaligenaceae	Bordetella	Bordetella avium	197N	AM167904.1	MDLKIFDRMESEVRGYIRSFPVIFSQARGSVLIDEEGREYIDFFSGAGTLNYGHNNPIFKQKLLDYLAEDGVVHGLDMATSAKKRFLETFERVLLKPRNWKYTLQFTGPTGTNAVEAALKIARQVKGRPNIISFTHGFHGVSGGSLAATANVKFRNAAGHALANTTFMPYDGYFGPDVDTIAYLERMLEDPSSGLDKPAGVIVETVQGEGGVNVATLRWLKDLEKLCRRHDMLLIVDDIQVGCGRTGSFFSFESAGIRPDIITLSKSLSGFGLPMSLVLMKPELDVWKPGAHSGTFRGNNLAFVTAAEALDSYWASDAFSTDVQRKERMVRDWLENLAHSYPNAGLAARGRGLIQGLVATAAPELANEIARKAFERGVVIETAGAHDEVLKLLPALTIE…	WP_012418034.1	fig|360910.3.peg.2398
Proteobacteria	Betaproteobacteria	Burkholderiales	Alcaligenaceae	Bordetella	Bordetella parapertussis	DSM 13415		MDLKIFDRMESEVRGYIRSFPVIFSQARGSLLIDEEGNEYIDFFSGAGTLNYGHNNPFFKERLLEYLHSDGVVHGLDMATSAKKRFLETVDRVLLKPRNWQYTLQFTGPTGTNAVEAALKLARQVKGRSNIISFTHGFHGVSGGSLAATANAKFRDAAGVSLGNTTFMPYDGYFGSDVDTIAYIERMLDDPSSGLDKPAAVIVETVQGEGGVNVATLRWLKDLQKLCRRHDMLMIVDDIQVGCGRTGSFFSFEAAGIQPDIITLSKSLSGFGLPMSLVLMKPELDVWKPGAHSGTFRGNNLAFVTATQALETYWSSDAFSNEVQRKERLVRDWLENLAHSYPNAGLAVRGRGLIQGLVATAEPELANRIARKAFERGVVIETSGAQDEVLKLLPALTIE…	WP_015040099.
Proteobacteria	Betaproteobacteria	Burkholderiales	Burkholderiaceae	Paucimonas	Paucimonas limoigeni	DSM7445	SLZQ01000001.1	MRTFTRLESEVRGYIRSFPTIFTKAQNARLTDENGQQYIDFLAGAGSLNYGHNNPLLKQALVEYLLNDGIVHGLDMATTAKKHFLRTFEERILKPRQMQYKLQFTGPTGTNAVEAAIKLARNVTGRQNIISFTNGFHGVTLGALSLTGNRKFRDAAGVALTGVHHAPYSGYFGMDVDTIAMLDKLIADPSSGVDHPAAVIVECVQGEGGLNVAGLNWLKKLEQLCRRHEILLIVDDIQAGCGRTGTFFSFEPAGIKPDMITLSKSLSGYGLPLSVMLMKPEHDVWKPGQHNGTFRGNNMAFITAAAALDHYWSDGKFQSSIEKKAQTVSAYLDKLVKNYPAAEMTRRGRGLMQGLAFKNPELADRVTSLAFQNGLIIETSGGRDEVVKLLMPLTIEHET…	WP_132258810.1	fig|29443.11.peg.2033
Proteobacteria	Betaproteobacteria	Burkholderiales	Oxalobacteraceae	Herminiimonas	Herminiimonas arsenicoxydans	DSM 17148	CU207211.1	MRIFNRLESEVRGYIRSFPTVFSKAQNAVLTDEGGNTYIDFLAGAGTLNYGHNNPVMKQAVIEYLAEDGIVHGLDMATSAKKAFLQTFESHVLKPRSMQYKLQFTGPTGTNAVEAAIKLARNVTGRQMVISFTNGFHGVSLGSLALTGNRKFRDAAGVSLSDVHRAPYSGYFGMNIDTIAMLDKLIADPSSGVDLPAAIIVECVQGEGGLNVAGMNWLKKLEQLCKRHEILLIVDDIQAGCGRTGTFFSFEPAGIKPDIITLSKSLSGFGLPMALLLMKPELDIWKPGQHNGTFRGNNMAFVTATAALGHYWRDNKFQAAIQKKALTIEIFLDKLVASYPDAKLTRRGRGMMQGIACADPALADRISSIAFQNGLIIETSGGEDEVVKLLMPLTIEQET…	WP_011872733.1	fig|204773.3.peg.3233
Proteobacteria	Betaproteobacteria	Burkholderiales	Oxalobacteraceae	Herminiimonas	Herminiimonas fonticola	DSM 18555		MRIFNRLESEVRGYIRSFPTIFSKAQNAVLTDEGGTTYIDFLAGAGTLNYGHNNPVMKQAVIDYLAEDGIVHGLDMATSAKKAFLQTFESHVLKPRSMQYKLQFTGPTGTNAVEAAIKLARNVTGRQMVISFTNGFHGVSLGALALTGNRKFRDAAGVSLNDVHRAPYSGYFGMNIDTIAMLDKMIADPSSGVDLPAAIIVECVQGEGGLNVAGLNWLKKLEQLCKRHEILLIVDDIQAGCGRTGTFFSFEPAGIKPDIVTLSKSLSGFGLPMALLLMKPELDVWKPGQHNGTFRGNNMAFVTATAALEHYWRDNKFQASIQKKALTIEIFLDKLVDSYPDAKLTRRGRGMMQGIACADPALADRITSIAFQNGLIIETSGGEDEVVKLLMPLTIEQET…	WP_112991640.1
Proteobacteria	Gammaproteobacteria	Cellvibrionales	Haliaceae	Haliea	Haliea salexigens	DSM19537	AUHJ01000001.1	MKIFEEIESEVQSYARSFPRVFNRAQGEYLYDEDGKQYLDFLAGAGTLNYGHNNPAFKTALLEYIEADGISHGLDLHTKAKAEFLETFSEKILKPRDLEFVVQFTGPTGTNAVEAALKLARNIAGRENVISFTNGFHGVSLGSLAATGNSHHRGASGVSLGGSSRMPFDGYLGDGIDTTAYLDKVLSDSSSGIDAPAAVLVETVQGEGGINAASFEWLRNLEAVCRKHDMLLIVDDIQAGCGRTGTFFSFEEAGIKPDIVTLSKSLSGYGLPFAVVLIKPELDQWKPGEHNGTFRGNNLAFVTAKAAIDTFWSDDAFAKGVQAKGRYVSERLEAIVARYGEGNFSTHGRGMFQGINCVNGEIAGRITRKAFAKGLMIETSGADDQVVKFLCPLTISQEN…	WP_027948486.1	fig|1121937.16.peg.354
Proteobacteria	Gammaproteobacteria	Cellvibrionales	Cellvibrionaceae	Sacccharophagus	Saccharophagus-degradans	DSM 17024	CP000282.1	MENIFKDLESNVQSYALSFPVIFNRAKNEELFDTEGNAYIDFLAGAGSLNYGHNNDVIKKALVEYIMEDGVTHGLDMHTKAKAEFMDSFNTHILQPRELDYTMQFTGPTGANAVEAALKLARKVKGRTNVVSFTNGFHGVTAGAVAATGNQHHRDGTGVPLANVSRMPFCGYHGQNVDTIKMIDKLIGDPSSGVDAPAAAIVEVVQGEGGLNVAQDEWLRQLEKLCRKHDMLLIVDDIQAGCGRTGTFFSFEKAGIKPDIITLSKSFSGYGLPMAVVLMSPELDIWKPGEHNGTFRGNNHAFVTAKAAIEHYWKDDKFQNEIAEKSAKVTKRLKHIADKYGVTKARLKGRGLMQGIDVVSGEIADEITTKAFEKGLIIETAGNLSQVIKVFCPLTITME…	WP_011467672.1	fig|203122.12.peg.1188
Proteobacteria	Gammaproteobacteria	Chromatiales	Ectothiorhodospiraceae	Acidihalobacter	Acidihalobacter ferrooxidans	V8	CP019434.1	MMNVIDRHESEVRGYVRNFPVVFDRAEGSYLYDADEHRYLDFFSGAGALNYGHNHPRLKTHLLDYIERDGITHGLDLATRAKAEFMQRFHEVILEPRGLDYRLQFPGPTGTNAVEAALKLARKVTGRDKIMSFTNAFHGMTLGALAVTGNAFKRSGAGITLTLSDTMPFYNYFGDDTDTLDYIDRLLTDNGSGMDLPAAAIIETVQAEGGINVASAEWLQGLAALCERHGILLIVDDIQAGCGRTGSFFSFEEAGIKPDIVCLSKSLSGYGLPLALTLIKPEHDQWEPGEHNGTFRGNNHAFVTATAALGFWENGDFEAQVATRSRMLREHLETLVARYPKAFTEVRGRGMMLGLACHDSALPRALSAAAFARGLLHETAGPDDEVAKYMPALTISEEQ…	WP_076835331.1
Proteobacteria	Gammaproteobacteria	Chromatiales	Ectothiorhodospiraceae	Acidihalobacter	Acidihalobacter prosperus	DSM 14174	CP017448.1	MMEIFETLESEVRGYIRSFPVVFDHAEGACLYDEAGRRYIDFFSGAGALNYGHNHPLMKARLIDYIERNGITHGLDLATRAKAEFLETFRDVILKPRGLDYRVQFPGPTGTNAVEAALKLARKVTGREKVISFTNAFHGMTLGALSVTGNAFKRGGAGVALTLSDTMPFYGYFGEDTDTIEYMDRFLSDNGSGVDLPAAVIVETIQAEGGINVADMDWLRRLTEVCKRYDMLLIVDDIQAGCGRAGSFFSFEEAGIVPDIVCLSKSLSGYGLPMAVTLIRPEYDQWDAGEHNGTFRGNNPAFVTATAALEFWKNDDFEAQIAARSETLREALEGLAEAYPKDFSGVRGRGLMLGLVCTREGLAKQLSQAAFKRGLIHETAGPDDEVAKFMPPLTIETAD…	WP_070073345.1	fig|160660.23.peg.2601
Proteobacteria	Gammaproteobacteria	Chromatiales	Ectothiorhodospiraceae	Alkalilimnicola	Alkalilimicola ehrlichii	MLHE-1		MTIDYMHTIEEHESIVRSYVRSFPTVFDTAKGSYLYNLDGEAYLDFFAGASVMNYGHNHPEIKKALIEYLERDGVTHSLDMASKARAEFLDTFHRLILEPRGMDYRVQFPGPTGTNAVETALKIARKVTGREDVISFTNAFHGMTLGSLSVTGNEFKRKGAGIPLTHGQTMPYCGYFGPCVNRGGSERNCVDYLDRMLKDGGSGVDHPAAIIMEPIQGEGGLNVACAEWMRQVEALCKKYDMLLIVDDIQAGNGRAGSYFSFEESGIKPDVVTVSKSLSGYGMPLSITLVKPEHDIWEPGEHNGTFRGFNPAVVTAKRALELFWSDDSFQKEVLRKGEKMREFLAGLLKKYPQAPGQVRGRGMMQGIAFDNAELAEKISEHAFQRKLIIETSGPRDEVL…	ABI56540.1
Proteobacteria	Gammaproteobacteria	Chromatiales	Ectothiorhodospiraceae	Alkalispirillum	Alkalispirillum mobile	DSM 12769		MTIDYMQTIEDHESIVRSYVRSFPTVFEKAKGSYLYDGDGKAYLDFFAGASVMNYGHNHPELQKALIEYLQNDGVVHTLDMATKARAEFLDTYHRLILEPRGMEYRVQFPGPTGTNAVETALKIARKVTGREDVISFTNAFHGMTLGSLAVTGNEFKRKGAGIPLTHGQTMPYCGYFGPCENCGGPERNCVDYLDRMLKDGGSGVDHPAAIILEPIQGEGGLNSACLEWMRQVEALCRKYDMLLIVDDIQAGNGRTGPYFSFEEAGIKPDVITVSKSISGFGMPLAITLVKPEHDIWEPGEHNGTFRGFNPAMITAKKALELYWSDDKFEKDTLRKGELVRDGLQKILDKHPETPGSLRGRGMFRGIAFEHHELAEKISEHAFERQLIIETSGPRDEVL…	WP_121440668.1
Proteobacteria	Gammaproteobacteria	Chromatiales	Ectothiorhodospiraceae	Arhodomonas	Arhodomonas aquaeolei	DSM 8974		MDYMEAINRYESEVRSYVRSFPTVFEKARGSYLYNTEGTAYLDFFAGASVMNYGHNHPDIKKALTDYMADDNIIHSLDMASVARAQFLQAYHDIILAPRGMNHRIQLPGPTGTNAVESALKIARKAKGREGFVAFTNAFHGMTLGALSVTGNQFKRDGAGVPLLNTASMPYDSYFGDEFDTIDYFEKMLADGGSGVGIPAGVIVETVQAEGGVRVASGEWLRKLQDLCREHDMLFIIDDIQTGNGRTGNYFSFEEFDLDPDVVTVSKSLSGFGMPLSIVLVKPEFDIWEPGEHNGTFRGFNPALVTARRTLELFWQDDAFAGEVKRKGEKIREWLQGLAARHPQAKGEVRGRGMMQAVEFENQELAGKVSEKAFGHRLIIETAGPNDEVLKLLPPLTIE…	WP_018716927.1
Proteobacteria	Gammaproteobacteria	Chromatiales	Ectothiorhodospiraceae	Halorhodospira	Halorhodospira abdelmalekii	DSM 2110	NRRN00000000	MTINVIETIERHESVVRSYIRSFPKPFDRAQGCYLYDTEGNPYLDFFAGASVLNYGHNNPELKKVLLDYIESDRIVHSLDMASVARAEFLDAFNRYIMQPRGMDYRVQFPGPTGTNAVEAALKIVRKVTERHKVVSFTNAFHGMTVGSLAVTGNAFKRRGAGLPLTYSESMPYDGYFGPGVDTVDYVDKLLADKGSGIDKPAAIITETVQGEGGLATCSMEWLRRIAEVCRKHELLLIVDDIQTGNGRTGPYFSFEEAGIQPDVVTVSKSISGYGLPMSLTLVKPEHDIWEPGEHNGTFRGHNLAFATARRALELYWSDDTLERETARKGQRIYDGLQRIIDRYPEARGEHRGRGMMRGLRFCADQEIAGTVSEAAFELGLIIETSGPEDDVLKLLPPL…	fig|421629.3.peg.1655
Proteobacteria	Gammaproteobacteria	Chromatiales	Ectothiorhodospiraceae	Halorhodospira	Halorhodospira halochloris	DSM 1059	NRRM00000000	MTLDVMETIERHESVVRSYIRTFPKPFDRAQGVRIYDTDGNPYLDFFAGASVLNYGHNNPELKKVLLDYIESDRIVHSLDMASVARAEFLDAFNRYILEPRGMSYRVQFPGPTGTNAVEAALKIVRKVTERHKVLSFTNAFHGMTVGSLAVTGNAFKRRGAGFPLTYSESMPYDGYFGKDVDTIDYMDKLLADKGSGIDKPAAIITETVQGEGGLAACSMEWLKAVEDVCRKHDLLLVVDDIQTGNGRTGPYFSFEEAGISPDIVTVSKSISGYGLPLALTLVKPEHDIWEPGEHNGTFRGHNLAFATAKRALELYWSNDELQRETERKGQLIYSALQKIIDKYPAAGGEHRGRGMMRGIRFSADAEIAGTVSEVAFENGMIIETSGPEDDVLKLLPPL…	fig|1052.7.peg.207
Proteobacteria	Gammaproteobacteria	Chromatiales	Ectothiorhodospiraceae	Halorhodospira	Halorhodospira halophila	IM 9626	NHSN00000000	MTLDVMQTIEQHESVVRSYIRTFPKPFDKASGVRVYDTDGHSYLDFFAGASVLNYGHNNPELKKPLLEYLQDDRIVHSLDMASVARAEFLETFHRLILEPRGMHYRVQFPGPTGTNAVEAALKIARKVTGRQRMVSFTNAFHGMTVGSLAVTGNAFKRKGAGFPLTYSESMPYCGYFGQDVDTLEYMDKLLADKGSGVDHPAAIITETVQGEGGLAACSMQWLKGLEELCRKHDLLLIVDDIQTGNGRTGPYFSFEEAGITPDIVTVSKSISGYGLPMSLTLVKPEHDIWEPGEHNGTFRGHNLAFVTAKRALELYWSDDTLQRETERKARRIYEALQELIDKYPRAGGEHRGRGMMRGIRFTKDKELASTISEIAFEHGLIIETSGPEDDVLKLLPPL…	fig|1053.11.peg.1249
Proteobacteria	Gammaproteobacteria	Chromatiales	Ectothiorhodospiraceae	Halorhodospira	Halorhodospira halophila SL1	DSM244	CP000544.1	MTLDVMQTIEQHESVVRSYIRTFPKPFDRASGVRVYDTDGNSYLDFFAGASVLNYGHNNPELKKPLLEYLQDDRIVHSLDMASVARAEFLETFHRLILEPRGLHYRVQFPGPTGTNAVEAALKIARKVTGRQRMVSFTNAFHGMTVGSLAVTGNAFKRKGAGFPLTYSESMPYCGYFGQDVDTLDYMDKLLADKGSGVDHPAAIITETVQGEGGLAACSMHWLQGLEELCRKHDLLLIVDDIQTGNGRTGPYFSFEEAGITPDIVTVSKSISGYGLPMSLTLVKPEHDIWEPGEHNGTFRGHNLAFVTAKRALELYWSDDTLQRETERKARRIYEALQELIDKYPRAGGEHRGRGMMRGIRFAHDKELAGTISEIAFEHGLIIETSGPEDDVLKLLPPL…	fig|349124.5.peg.1702
Proteobacteria	Gammaproteobacteria	Chromatiales	Ectothiorhodospiraceae	Halorhodospira	Halorhodospira neutriphila	DSM 15116	NRSH00000000	MTLDVMETIEQHESVVRSYIRTFPKPFDKAQGVRVYDTDGYAYLDFFAGASVLNYGHNNPELKKPLLDYIQSDRIVHSLDMASVARAEFLEAFNRLILEPRGLHYRVQFPGPTGTNAVEAALKIVRKVTGRHKVLSFTNAFHGMTVGSLAVTGNAFKRRGAGFPLTYSESMPYCGYFGPEVSTLEYVDKLLDDKGSGIDQPAAMIVETVQGEGGLAACTMDWLKGIEEICRRHDILLILDDIQTGNGRTGPYFSFEEAGISPDVVTLSKSISGFGLPMALTLVKPEHDIWEPGEHNGTFRGHNLAFVTAKRALELYWSDDALQRETERKAERIHQALQALIDKYPAAGGEHRGRGMMRGIRFTADKELASTVSDVAFEHGMIIETSGPDDDVLKLLPPL…	fig|168379.3.peg.247
Proteobacteria	Gammaproteobacteria	Chromatiales	Ectothiorhodospiraceae	Nitrococcus	Nitrococcus mobilis	NB-231	CH672427.1	MELMEAIERYESEVRSYVRNFPTVFEKARGSYLYDIDGKAYLDFFAGASVLNYGHNHPELKKALIEYLAGDNITHSLDMASRARAEFLMTFHEKILKPRGLNHRVQFPGPTGANAVESALKIARKSKGRQKIIAFTNAFHGMTLGALSVTGNAFKRAGAGLSLTHSDPMPFDGYMGEGFDTIDYLDRVLDDGGSGVDQPAAVITETVQAEGGVNIASVAWLRNLQQLCRKHDMLLIVDDIQAGCGRTGKFFSFEEAEIDPDVITISKSLSGYGLPFSLTLVKPEYDIWEPGEHNGTFRGHNPAMVTAKRAIDLFWSDSTFSQEVTAKGDYIREALEKMASKYPETLGTVRGRGMLQAIEFMDKELAGAVSKKAFKLGLIIETAGPVDAVLKLMPPLTIA…	EAR22210.1
Proteobacteria	Gammaproteobacteria	Oceanospirillales	Hahellaceae	Hahella	Hahella chejuensis	KCTC2396	CP000155.1	MLDIHQLRQGETMNIFQEVESGVQSYARSFPKIFNKAKGVHLYDVDGEKHLDFLAGAGTLNYGHNNPVLKEALLEYISQDGVAHGLDMHTDAKARFLTEFKERILVPRKLEYVVQFTGPTGANAVEAALKIARNVTGRHNVVAFTNGFHGVTLGSLAATGNSHHRDAAGVPLNSVTHLPYDGYLGKDVDTSKLLDKMITDNSSGLDLPAAVILETVQGEGGLNVASERWLRNVEAICRKHGILLIVDDIQAGCGRTGTFFSFEKAGIKPDIVTLSKSLSGFGLPFAVTLIKPEHDQWKPGEHNGTFRGNNHAFITAAAAIRHYWSTPDFAGDIERKSEILRTELSKIADKHGKTLMQVRGRGMMRGLNCRDGDLAAAICKRAFLKGLIIETSGSESQVV…	fig|349521.5.peg.1359
Proteobacteria	Gammaproteobacteria	Oceanospirillales	Halomonadaceae	Chromohalobacter	Chromohalobacter marismortui	DSM6770	SOBR01000001.1	MQTDILERMESDVRTYSRSFPTVFTEAKGARLHSEDGKQYIDFLAGAGTLNYGHNNPHIKQALVDYIASDGIVHGLDMWSKAKREYLETLEEIILKPRGLDYKVQLPGPTGTNAVEAAIRIARNAKGRHNIVAFTNGFHGVTMGALATTGNRKFREATGGIPMQGGSFMPFDGYMGEGTDTLGYFEKLLGDNSSGLDIPAAVIVETVQGEGGINPASIPWLQRLERICRAHDILLIVDDIQAGCGRTGKFFSFEHADIKPDIVTNSKSLSGYGLPFAHVLMRPELDIWKPGQYNGTFRGFSLALVTAAAAMRHFWSNDTLERDVQRKGGIVEERFQKIAAFMTEHGHQASERGRGLMRGLDVVDGDMADDITAQAFQNGLVIETSGHSGQVVKCLCPLT…	fig|42055.4.peg.1318
Proteobacteria	Gammaproteobacteria	Oceanospirillales	Halomonadaceae	Chromohalobacter	Chromohalobacter salexigens	DSM 3043	CP000285.1	MQTQILERMESEVRTYSRSFPTVFTEAKGARLHAEDGNQYIDFLAGAGTLNYGHNHPKLKQALADYIASDGIVHGLDMWSAAKRDYLETLEEVILKPRGLDYKVHLPGPTGTNAVEAAIRLARNAKGRHNIVTFTNGFHGVTMGALATTGNRKFREATGGIPTQGASFMPFDGYMGEGVDTLSYFEKLLGDNSGGLDVPAAVIIETVQGEGGINPAGIPWLQRLEKICRDHDMLLIVDDIQAGCGRTGKFFSFEHAGITPDIVTNSKSLSGFGLPFAHVLMRPELDIWKPGQYNGTFRGFNLAFVTAAAAMRHFWSDDTFERDVQRKGRVVEDRFQKLASFMTEKGHPASERGRGLMRGLDVGDGDMADKITAQAFKNGLIIETSGHSGQVIKCLCPLT…	WP_011507175.1	fig|290398.4.peg.1991
Proteobacteria	Gammaproteobacteria	Oceanospirillales	Halomonadaceae	Halomonas	Halomonas elongata	DSM 2581	FN869568.2	MQTQILERMESDVRTYSRSFPVVFTKARNARLTDEEGREYIDFLAGAGTLNYGHNNPHLKQALLDYIDSDGIVHGLDFWTAAKRDYLETLEEVILKPRGLDYKVHLPGPTGTNAVEAAIRLARVAKGRHNIVSFTNGFHGVTMGALATTGNRKFREATGGVPTQAASFMPFDGYLGSSTDTLDYFEKLLGDKSGGLDVPAAVIVETVQGEGGINVAGLEWLKRLESICRANDILLIIDDIQAGCGRTGKFFSFEHAGITPDIVTNSKSLSGYGLPFAHVLMRPELDKWKPGQYNGTFRGFNLAFATAAAAMRKYWSDDTFERDVQRKARIVEERFGKIAAWLSENGIEASERGRGLMRGIDVGSGDIADKITHQAFENGLIIETSGQDGEVVKCLCPLT…	fig|768066.26.peg.1683
Proteobacteria	Gammaproteobacteria	Oceanospirillales	Oceanospirillaceae	Amphritea	Amphritea opalescens	MCC1KO3512		MKIFEQIESEVQSYARSFPRVFNKAQGEHLYDEDGNRYLDFLAGAGTLNYGHNNPVFKEKLLEYIHSDGITHGLDLHTKAKGEFLEAFNEKILKPRNLDYVMQFTGPTGTNAVEAALKLARNLTGRENVISFTNGFHGVTMGALAATGNSHHRGAAGVSLSGVSRMPYDGYLGDDIDTTVYLDKVLSDSSSGIDKPAAVIVETVQGEGGINAASFEWLQNLDKVCKKHDVLLIVDDIQAGCGRTGTYFSFEEAGIKPDIVTLSKSLGGYGLPFAVVLFRPELDLWKPGEHNGTFRGNNFAFITATAAINSYWSDDSFSKEVKEKGRYISQRLESIVEEYGNGNFTTRGRGMFQGISCVNGELADKITTIAFQNGLMIETSGADGQVVKLLCPLIITMEN…	WP_126157893.1
Proteobacteria	Gammaproteobacteria	Oceanospirillales	Oceanospirillaceae	Amphritea	Amphritea japonica	JCM 14782		MKIFEEIESEVQSYARSFPRIFNKAQGEFLYDEDGNQYLDFLAGAGTLNYGHNNPIFKETLLDYIHSDGITHGLDLHTKAKGEFMEAFNEKILKPRDLNYVMQFTGPTGTNAVEAALKLARNITGRENVISFTNGFHGVSMGALAATGNSHHRGAAGVSLSGVSRMPYDGYLGDDIDTTVYLDKVLSDSSSGIDLPAAVIVETVQGEGGINVADIEWLKNLDLVCKKHKVLLIVDDIQAGCGRTGTYFSFEEAGIKPDIVTLSKSLGGYGLPFAVVLFKPELDQWKPGEHNGTFRGNNFAFVTAKAAIDHYWSDDAFSKEILAKGRYVSDRLTEIVEQYGDGNFTTRGRGMFQGINCVNGELAGKITKKAFKNGLIIETSGADDHVVKLFCPLVIDMKN…	WP_019620318.1
Proteobacteria	Gammaproteobacteria	Oceanospirillales	Oceanospirillaceae	Marinomonas	Marinomonas polaris	DSM16579		MKIFDEIESEVQSYARSFPRVFHRAQGAYLFDQEGNKYLDFLAGAGTLNYGHNNPIFKEKLVEYILDDGITHGLDMHTKAKGEFLEVFKKHILEPRDLEYMVQFTGPTGTNAVEAALKLARNVTGRENIISFTNGFHGCSLGALSVTGNSHHRGAAGTSLGAGVSTVPFDGYLGEGIETTEYLDKVLSDSSSGVDTPAAVIVETVQGEGGINAASFGWLQNLEAVCKKHGVLLIVDDIQAGCGRTGTFFSFEDAGIKPDIVTMSKSLSGYGLPFAVVLMRPELDTWKPGEHNGTFRGNNLAFVTAKVAIETYWKDDAFEKEIKRKGEYIHERTQAIVNEFGEGNFTLQGRGMMRGINCVSGELAGKITKKCFQNGLMIETSGADDQVVKFLCPLIISDE…	WP_072839564.1
Proteobacteria	Gammaproteobacteria	Oceanospirillales	Oceanospirillaceae	Marinomonas	Marinomonas ushuaiensis	DSM15871		MKIFDEIESEVQSYARSFPRVFHRALGAHLYDEEGNQYLDFLAGAGTLNYGHNNPIFKEKLVEYILEDGITHGLDMHTKAKGEFLEAFKKHILQPRGLQYMMQFTGPTGTNAVEAALKLARNVTGRENIISFTNGFHGCSLAALSITGNSHHRGAAGTSLGAGVSTMPFDGYLGEGIETTEYLDKVLSDSSSGVDTPAAVIVETVQGEGGINVAGFGWLKNLEAVCQKHGVLLIVDDIQAGCGRTGTFFSFEDAGITPDIVTMSKSLSGYGLPFAVVLMRPELDTWKPGEHNGTFRGNNLAFVTAKAAIETYWQDDAFEKEIKRKGEYIHQRTQSIVNEFGEGNFIVQGRGMMRGINCVSGELANKITKKCFQNGLMIETSGADDQVVKFLCPLIISDE…	WP_036161678.1
Proteobacteria	Gammaproteobacteria	Oceanospirillales	Oceanospirillaceae	Marinomonas	Marinomonas mediterranea	MMB1	CP002583.1	MKIFEEIESEVQCYARSFPCVFNRAKGEFMWDEDGNRYLDFLAGAGTLNYGHNNALLKKELLNYIENDGITHGLDMHTKAKGEFLQTFSDKILKPRNLRYTVQFTGPTGTNAVEAAMKIARNVTGQSNIVTFTNGFHGVSLGALAATGNSHHRDAAGTSLTGTHRIPYDGYLGDNIDTTEYLDKVLSDSSSGINSPAAVIVETVQGEGGINAARIEWLRSLQTVCRKHSILLIIDDIQAGCGRTGDYFSFEEAGLEPDIVTLSKSLGGYGLPFAVVLMKPELDQWKPGEHNGTFRGNNLAFVTAKHAIDHYWSDNHFSNEIKRKGQYVSQRLTAMADKFGDGKFTVKGRGMFQGINCINGEIAGKITKNAFTKGLLIETSGADDQVVKLLCPLIIGDEN…	WP_013660716.1	fig|717774.11.peg.1589
Proteobacteria	Gammaproteobacteria	Oceanospirillales	Saccharospirillaceae	Reinekea	Reinekea marinisedimentorum	DSM 15388		MTVFEEIESEVRSYARSFPCVFNRAKGELLWDEKGNQYLDFLAGAGTLNYGHNNENFKGALVEYITNDGITHGLDMYTKAKAEFLETFNEVILKPRDLNYVMQFTGPTGTNAVEAALKLARNVTGRENIISFTNGFHGVSMGALAATGNSHHRGAAGVSLSGVSRMPFDGYLGDDVDTNAYLDKVLSDSSSGIDKPAAVIVETVQGEGGVNAASFEWLQGLQAVCTKHDVLLIVDDIQAGCGRTGTFFSFERTGIKPDIVTMSKSLSGYGLPFAVVLMKPELDQWKPGEHNGTFRGNNLAFVTAKAALDHYWRDDAFTKSILQKGQYVEKRLKAMAEQYSEGVFSTCGRGMFQGINCVDGDIASQITKEAFANGLIIETSGAEDQVIKIFCPLTISEGN…	WP_132702287.1
Proteobacteria	Gammaproteobacteria	Vibrionales	Vibrionaceae	Vibrio	Vibrio cholerae	N16961		MDIFKHHESQVQSYANHFPVLFGTAKGSWLYSQQGDAYLDFLSGAGALNYGHNNAVLKQALLEYIERDGLTHGLDMHSEAKAHFIQALQTHILEPRGLNYKLQFTGPTGTNAVEAALKLARKVTGRHNVVTFTNGFHGCSLGALAATGNQHHRQGAGLALSGVYRVPYDGYAGVDGLTLFETMLQDNSSGLDKPAAVLLETVQGEGGLNVASDAWLQRVQAICRAQQILLIVDDIQAGCGRTGTFFSFEPSGIEPDMVTLSKSLSGYGLPMALVLFKPEWDQWKPGEHNGTFRGNNHAFVTATRALEAYWANQDFQTHIAARSEQVTQALLQCLSRYPTLFSGLKGRGLMQGLACHNGDIARDIAALCFQKGLIIETAGAEDEVLKVFCPLTITEADLA…	WP_010895484.1	fig|243277.1.peg.3551

## Sheet: TableS3-ProW-Sequenzen
		Suppl. Table 3		ProW sequences of selected phototrophic bacteria
Phylum	Class	Order	Family	Genus	Species	Strain	ProW	Genome	ProW	ProW
							type	accession	sequence	accession no.
Proteobacteria	Alphaproteobacteria	Rhodospirillales	Rhodospirillaceae	Rhodospirillum	Rhodospirillum rubrum	ATCC 11170	ProW1	CP000230.1	MADPASDPWGAAPPSPAETPAGDWLGGASAPPPAFDWADPFARPLIPLDDWTNQGLDWLVLSFRPLFQAIRWPIDAVLTALNGTLVGVPPPVMLAIIALLAWQIAGRKMAIGSLISMTLIGLIGAWSEAMLTLSLVLTSVMFCIALGLPSGILMARSDRLAKLSRPLLDAMQTTPAFVYLVPIVMLFGIGNVPGVVVTIIFALPPLIRLTNLGIRQVPEDLVEAARSFGASKTQLLTKVQLPLALPTIMAGINQTLMLALSMVVIASMIAVGGLGQMVLRGIGRLDMGLATVGGVAIVLLAILIDRLTQSMGVASAAQAKAPWYTSGPVGLVVRLVSLRKGTAHPARESLPKGEPIS	fig|269796.17.peg.2530
Proteobacteria	Alphaproteobacteria	Rhodospirillales	Rhodospirillaceae	Caenispirillum	Caenispirillum salinarum	AK4	ProW1	ANHY01000001.1	MAEGNTLLNPFEDAVIPLGDWVETGLDWLVDNFRPVFQAIRWPVDGVLTGIDGLLNGIPALAMLAIIGLIGWQIAGGRMGIAAVVSMTIVGLIGAWSEAMTTLALVLTSVFFCILIGVPTGIWLARSDKAQMALRPVLDAMQTLPAFVYLVPIVMLFGIGNVPGVVVTIIFALPPLIRLTNLGIRQVPGDVIEAANSFGASPRQLLFKVQLPLAMRTIMAGVNQTLMLALSMVVIASMIGVVGLGQMVLRGIGRLDMGLATIGGVGIVILAIIIDRFTQALGTSQREKAGATWRDRGPARFIFGQKRARVAGDAAEKRETT	fig|2661937.3.peg.3106
Proteobacteria	Alphaproteobacteria	Rhodospirillales	Rhodospirillaceae	Roseospira	Roseospira navarrensis	DSM 15114	ProW1	WIVE01000100.1	MAQDSGSADPWASGGAGSATPDQGGGGAASDPWGGGGAAPAPGGGDSTGTDWLSQAAPAEPDAAFNILHPFQDAVIPLEGWVETFLDFVVSEYRWVFQSIRLPVDYVLSSIEAMLTSVPAPIMLVLIALLAWQAAGWRLGLGTLLSLLFVGLIGAWDQTMVTLALVITSVVFCIIIGLPMGIWLARSDRAVQVVRPILDAMQTTPAFVYLVPIVMLFGIGNVPGVVVTIIFALPPVIRLTNLGIRQVPGDLIEAAKSFGASKRQLLFKVQLPLAMPTIMAGVNQTLMLALSMVVIASMIAVEGLGQMVLRGIGRLDMGLATVGGLGIVLLAIILDRMTQALGVSKRDRDNMAWHETGPVGLARRTLARRKNTAA	fig|140058.5.peg.1758
Proteobacteria	Alphaproteobacteria	Rhodospirillales	Rhodospirillaceae	Roseospira	Roseospira marina	DSM 15113	ProW1	VWPJ01000010.1	MVAQDSGSTDPWASGGASGSAAPDGGGSADPWGGRAGATPDGGGADWLSQAPAPPADPGFDIFHPFQHSVIPLEGWVEHFLDYVVAQYRFIFQGIRWPVDGVLSGVEHSLTSVPAPIMLLFIALLAWQAAGWRLGVGALLSLTFVGLIGAWDETMVTLSLVLTSVLFCIIIGLPMGVLLAGSNTAARIIRPILDAMQTTPAFVYLVPIVMLFGIGNVPGVVVTIIFALPPVIRLTNLGIRQVPGDLVEAARSFGASGPQLLFKVQLPLAMPTIMAGVNQTLMLALSMVVIASMIAVGGLGQMVLRGIGRLDMGLATVGGIGIVLLAIIIDRMTQALGISKRDRGNVAWYDTGPVGLVRRLTAGRAQTAK	fig|140057.5.peg.2637
Proteobacteria	Alphaproteobacteria	Rhodospirillales	Rhodospirillaceae	Roseospirillum	Roseospirillum parvum	DSM 12498	ProW1	JGI 1102489	MMRDTTTHTHTTLAQAEPSAEESNPWASSGQSTGDGGGQSAPPAESANPWGGGGAEQGGGGDWLSQTQAPAETTFNPLHPFDDTLIPLEAWVESGLSWVVDNFRPAFQAIRLPVDWVLSGIETALLATPAPLMLILIGLLAWQAAGRRLGIGAVISMALVGMIGAWDEAMVTLALVFTSVFFCVLIGLPTGIWLSRDDRAAQVLRPVLDAMQTTPAFVYLVPIVMLFGIGNVPGVVVTIIFALPPLIRLTNLGIRQVPGDLIEAARSFGASEGQLLRKVQLPLAMPTIMAGVNQTLMLALSMVVIASMIAVGGLGQMVLRGIGRLDMGLATVGGVGIVLLAIIIDRMTQALGVSKRDRGNVAWYDTGPVGVVRRLVVSGRGASVDTREEGAG	fig|83401.3.peg.916
Proteobacteria	Alphaproteobacteria	Rhodospirillales	Rhodospirillaceae	Rhodospira	Rhodospira trueperi	ATCC 700224	ProW1	JGI 1102487	MTEDSIVIAQSNPWGSNTGTASGDARTGGEQPAGTDWLSQAAPAPEQAPFDILHPFEEASIPLELWVEHFLDWLVTNFRFIFQAIRWPVDGVLSTMEAAFLGVPALLMLVLIGLLAWQAAGWRLGVGAVVSMVFVGLIGAWDETMVTLALVITSVFFCILLGLPTGIWLARSDRAAQVVRPILDAMQTTPAFVYLVPIVMLFGIGNVPGVVVTIIFALPPVIRLTNLGIRQVPGDLIEAATSFGASRRQLLYKVQLPLAMPTIMAGVNQTLMLALSMVVIASMIAVGGLGQMVLRGIGRLDMGLATVGGIGIVLLAIIIDRMTQAMGVSKRDRGNVGFFETGPVGLVRRAMGYGRPAEKGAAASAKT	fig|69960.3.peg.3130
Proteobacteria	Alphaproteobacteria	Rhodobacterales	Rhodobacteraceae	Roseivivax	Roseivivax roseus	DSM 23042	ProW1	FOGU01000031.1	MWSPSDIYEMPFGDWVDFAVKDWLVPNFRPVFQSIRIPVEWVLDGLDGFLNFVPMVVFTVVLVAIAWRAAGRGLAIFSIVSLIFLDLIGVWSETMTTLAMVTTAVFFCALFGVPLGVMAARSDRFLKVLRPVLDVMQTIPPFVYLVPIVMLFGVGTVPGVIATFIFALPPITRLTNLGIRSVREDLVEASYAFGSTPRQVLWEVQIPLAMRTIMAGLNQTLMMSLSMAVIAALIGAGGLGLTVNTGLGRLDVGLATEGGIGIVILAIILDRITQSFAERRSSTSPSLTGILRSLFSSGKPARPAADKQAA	fig|641238.7.peg.2203
Proteobacteria	Alphaproteobacteria	Rhodobacterales	Rhodobacteraceae	Roseovarius	Roseovarius halotolerans	DSM29507	ProW1	RBXI00000000.1	MWQPSDSFEIPLDTWVEAGIKDWLVPNFREVFQAVQTPIALVLDGFDMGLQAIPMPIFTIVIALVAWSVASRGLAAFTLVSLALVDLIGVWSQTMTTLAMILTAVLFCALVGVPLGIAAARRDGFEKGIRPVLDIMQTIPPFVYLVPIVMLFGVGMTPGIIATIIFALPPIIRLTNLGIRSVPADLIEAAYAFGSSPRQVLWEVQLPLALRTIMAGLNQTLMLALSMTVIAALIGAGGLGLTVYTGLGRLDVGAATEGGLGIVLLAMILDRITQALGSDATRQSPGLLETLKSFFRKRAPATSSHG	fig|505353.12.peg.347
Proteobacteria	Alphaproteobacteria	Rhodospirillales	Rhodospirillaceae	Rhodovibrio	Rhodovibrio salinarum	DSM 9154	ProW1	NRRE00000000	MMEFVEEVKIPIGAWVEALVNWILDNMQPLLDAISAAIGAVSTTLEDFLLWLHPFALAAILIVIGLWRVNWKFAIFVAVSMFLLMGMNLWEESVSTMALVVSAAFVALVVGFPVGVAMAKNDTVEAVIRPVLDFMQTMPPFVYLIPAAMFFGLGKVPGTIATVIFAMPPAVRLTNLGIRQVSKENVEAGLAFGCTDRQLLTKVQLPLALPSIMAGVNQTIMLALSMVVIASMIGAGGLGNVVLTGIQRLNVGLGFEGGLGVVIVAILLDRITQSIGQAGRGEGLIAKVRRLLGGAQPASDDDQETKTSRAA	fig|1087.6.peg.374
Proteobacteria	Alphaproteobacteria	Rhodothalassiales	Rhodothalassiaceae	Rhodothalassium	Rhodothalassium salexigens	IM 261	ProW1	NHSB00000000	MAWLVDACLRHLGGLFDAITWAVGGVIGALETVLLTVPAWAGVPVLVFLSAWRVGLRFAVGAAVGLALIPAMGLWAETMVTLALILGAATFSLVAGLPLGVLSAKSQLAQALIRPVLDLMQTLPPFVYLIPAAMFFGLGKVPGAIATIIFSMPPAVRLTDLGIRGVDATLVEAARAFGCTPGQLLVKVQLPLALPSIMAGLNQTIMLALSMVVIASMIGAGGLGNEVLAGIQRLDIGRGFEGGAAVVILAIVLDRLSQSVGRRRTPRTLLARALAALVERPAAAGATTDRQETAA	fig|1086.4.peg.1427
Proteobacteria	Gammaproteobacteria	Enterobacterales	Enterobacteraceae	Escherichia	Escherichia coli K-12	strain ER3440	ProW1	CP010439.1	MADQNNPWDTTPAADSAAQSADAWGTPTTAPTDGGGADWLTSTPAPNVEHFNILDPFHKTLIPLDSWVTEGIDWVVTHFRPVFQGVRVPVDYILNGFQQLLLGMPAPVAIIVFALIAWQISGVGMGVATLVSLIAIGAIGAWSQAMVTLALVLTALLFCIVIGLPLGIWLARSPRAAKIIRPLLDAMQTTPAFVYLVPIVMLFGIGNVPGVVVTIIFALPPIIRLTILGINQVPADLIEASRSFGASPRQMLFKVQLPLAMPTIMAGVNQTLMLALSMVVIASMIAVGGLGQMVLRGIGRLDMGLATVGGVGIVILAIILDRLTQAVGRDSRSRGNRRWYTTGPVGLLTRPFIK	fig|83333.195.peg.3385
Proteobacteria	Alphaproteobacteria	Rhodobacterales	Rhodobacteraceae	Rhodobaca	Rhodobaca barguzinensis	DSM19920	ProW2	CP024899.1	MTTYNFIFDGLGLRNWCGEPERSGPMTMAELMARGSAPAEPGSGFDWSAIWSLPFPSLDELHKACAAIPRSRDLTKSLETGFLNIRESLKYVLDPLTQPLSWALETALFVAVNTPWWLMLLVLLTVVWVAGRSVALVTLVAAVMGFLLFVDHYVFAMQTLAIIFVCAFLCVVMGVPVGIAMSRSNRLQRLMIPVLDMLQTLPTFVYLIPLIFLFSVTEPKLYGIAIILYAIVPVIRLTDLGIRLVDKDVIEAAEAFGMTRHQKLIRVQIPLALPNIMAGVNQTIMMSLAMVVIASLVSAPGLGVLVLRGIRNLELGVGLMAGLGIVLLAVILDRVTKAALARVNAAASVPRH	fig|441209.5.peg.1021
Proteobacteria	Alphaproteobacteria	Rhodobacterales	Rhodobacteraceae	Rhodosalinus	Rhodosalinus sediminis	KCTC52478	ProW2	QOHR01000001.1	MATYDWLFSSLGLDGWCGASGGSAPTSLADLAAQSSGGEAAAPTIWELPFPSMDALNDSCPAFPQSRELTLGLERGFLDVKDALSFVLDPITQPLSWALDGALYGILNTPWWIVIPILLAITWFVSRSWGLLTFVAVSILGLAFIDHYDYAMQTLAIIFVCAAICVIIGVPIGIAMSRSDTMQNATIPILDMLQTLPPFVYLIPLIFLFSVTEPKLYGIAIILYAIVPVVRLTNLGIRMVDKSVIEAADAFGMTDRQKLFGVQVPLALPNIMAGVNQTIMMSLAMVVIASLVSAPGLGVLVLRGIRNLELGVGLVAGLGIVILAVILDRTTKASLARINATHKA	fig|1940533.6.peg.1937
Proteobacteria	Alphaproteobacteria	Rhodobacterales	Rhodobacteraceae	Roseivivax	Roseivivax halodurans	JCM 10272	ProW2	JALZ01000001.1	MATYDWVFNSLGLRDWCDGDGSGGSAPMSMADLVGQSGGGAPETSLWDTPFPSMDSLNDACASFPQSREVTQGLERGFLDIKDALSYVLDPITQPLSWALANALWLFQETPWWIMIPALALIVLVVSRSWQLMAFVAGCFAALAFIDYYDYAMQTLAIIFVCAVICVLLGVPIGIAMSRSDKLQRIMIPVLDMLQTLPPFVYLIPLIFLFSVTEPKLYGIAIILYAIVPVIRLTNLGIRLVDKEVIEAADAFGMTKRQKLYGVQIPLALPNIMAGVNQTIMMSLAMVVIASLVSAPGLGVLVLRGIRNLELGVGLISGLGIVLLAVILDRSTKAALARVNAAQKT	fig|1449350.9.peg.371
Proteobacteria	Alphaproteobacteria	Rhodobacterales	Rhodobacteraceae	Roseivivax	Roseivivax halotolerans	JCM 10271	ProW2	FOXV01000044.1	MAGRDVAPADLAITRWVRSQGPDKEKTGERIAMATYDWIFDGLGLRGWCDGDGSGSGAPMSMSDLMNQASGEQPDVSVWETPFPSMDALNDACDAFPQSREVTKGLERGFLDVKDALSTVLDPITQPLSWALEYALWAFQGVPWWIMIPLLALLIKVVSRSWGLAAFVAGSFAALAFIDYYDYTMQTLAVIFVCALICVALGVPIGIAMSRSDKLQQAMIPVLDMLQTLPPFVYLIPLIFLFSVTEPKLYGIAIILYAIVPVIRLTNLGIRLVDKEVIEAADAFGMTKRQKLYGVQIPLALPNIMAGVNQTIMMSLAMVVIASLVSAPGLGVLVLRGIRNLELGVGLISGLGIVLLAVILDRSTKAALARVNAAQKH	fig|93684.10.peg.1284
Proteobacteria	Alphaproteobacteria	Rhodobacterales	Rhodobacteraceae	Rhodovulum	Rhodovulum adriaticum	DSM2781	ProW2	NRRP00000000	MASYDFLFDGLGLREWCDAGSSQAPMSMADLIGKSQGGDAPARSIWDLPFPSMDALNDACPNFPQARELTKGLENGFLSIKDGLSLFLDPLTQPLSWFLEGALWLFQTVPWFVMIPLLLLVVQLVARSFGLVLFVAACIGFLAFIDHYDYAMQTLAIIFVCAFLCVLVGVPIGIAMSRSNTFQNITIPILDMLQTLPPFVYLIPLIFLFSVTEPKLYGIAIILYAIVPVIRLTNLGIRLVDKEVIEAADAFGMTSWQKLKGVQIPLALPNIMAGVNQTIMMSLAMVVIASLVSAPGLGVLVLRGIRNLELGVGLVSGLGIVLLAVVLDRVTKAALARVNAAQKQ	fig|35804.3.peg.1882
Proteobacteria	Alphaproteobacteria	Rhodobacterales	Rhodobacteraceae	Rhodovulum	Rhodovulum sulfidophilum	DSM 1374	ProW2	CP015418.1	MASYDFIFDGLGLRDWCDGGASSAPMSMADLLGKARGSAEPAASIWDLPFPSMDALNHACPAFPQARELTKGLETGFLSIKDGLSVVLDPLTQPLSWALEGALWLFQTSPWWIMIPLILLVVRLVARSWGLVAFVGACIGFLAFINHYDYAMQTLAIIFVCAFICVLVGVPIGIAMSRSDTFQRIAIPILDMLQTLPPFVYLIPLIFLFSVTEPKLYGIAVIVYAIVPVVRLTNLGIRLVDKEVIEAADAFGMTKRQKLWGVQIPLALPNIMAGVNQTIMMSLAMVVIASMVSAPGLGVLVLRGIRNLELGVGLVSGLGIVLLAVMLDRVTKAALARVNAAQKQ	fig|1188256.28.peg.1070
Proteobacteria	Alphaproteobacteria	Rhodospirillales	Rhodospirillaceae	Roseospirillum	Roseospirillum parvum	DSM 12498	ProW2	JGI 1102489	MAETSWLHEIPQMDRGDLLTIRKTLDGLYRDFSRAYGETIESFFTPLLRFLVWFEDLLISSPWWAVLAVIAGLIFAATRSWKLTVGAVAAFMLIGYFGMWEHTMQTMAIILVATLMAICIGIPVGIAMARSDRVQTIATPILDVMQTMPAFVYLIPVVMLLGIGKVPGVIAVVVYAIPPVIRLTNLGIRLVDREVMEAATAYGASRWQRLVGVQLPLAMPTIMAGINQTIMMALAMVVIASMIGVKGLGQPVLKSITNQYFTLGLLNGLAIVALAIIFDRVSQAYAKRSQAHMGGPAHD	fig|83401.3.peg.2552
Proteobacteria	Alphaproteobacteria	Rhodospirillales	Rhodospirillaceae	Roseospira	Roseospira marina	DSM 15113	ProW2	VWPJ01000010.1	MADFNWLVDVPAIDDARLRALNRAIDDAYLSFTRSYGAAIEDAFLPLLRLMVWFEQVLLGAPWWLVVAIIAGLAWAASRSRVLVGLVVGSFVFIAVMGMWEDTMRTMAMISVCTLIAVVLGIPIGILMSRSDRLKAAIVPVLDVMQTMPSFVYLIPVVMLLGLGKVPGLLAVVIYAIPPVIRLTDLGIRLVDAEVLEATDAFGASPWQRLWGVQVPLALPNIMAGINQTIMMALSMVVVASMIGVKGLGQPVLRAVTNQYFAMGVLNGLAVVLLAIIFDRLTQSYGRRLQRYRDESR	fig|140057.5.peg.2080
Proteobacteria	Alphaproteobacteria	Rhodospirillales	Rhodospirillaceae	Rhodospira	Rhodospira trueperi	ATCC 700224	ProW2	JGI 1102487	MAEPNWLIDFPALDESTLRAFNRAVDDAYLSFTRTYGATIEDAFDPLLRFMVWFEHLMLGAPWWLVILAVAALAWGASRGWKLPALVVASFLAIGVMGMWEDTMRTMAMISVCTLIAVVVGIPTGILMSRSDRMKAGVVPVLDIMQTMPSFVYLIPVVMLLGLGKVPGLLAVVIYAIPPVIRLTDLGIRLVDKEVLEATDAFGASPWQRLWGVQVPLAMPNIMAGINQTIMMALAMVVVASMIGVKGLGQPVLRAVTNQYFAMGLLNGLAVVLLAILFDRVTQSYGRRMQRYRDESR	fig|69960.3.peg.2164
Proteobacteria	Alphaproteobacteria	Rhodobacterales	Rhodobacteraceae	Rhodobacter	Rhodobacter veldkampii	DSM 11550	ProW2	NHSP00000000	MASDCWSLPETLCRFPAMEAKTLRLMRKTIDDGFRDIVRSWADTIDAATVPLQMFLNALERAFAGSPWVLVLAVLLAAVWATSRSWKIVLGTAIALCLIGWVGLWQDTMVTLAMVSFCTVVAVIIGLPIGIAAARSDRLQRIVSPVLDVMQTLPSFVYLIPVVVIFGIGKVPGMIAVVIYAVPPMIRLTNLGIRLVDREVTEAAEAFGSSARQKLWNVQLPLALPTIMTGVNQTIMMSLSMVVVASMVGVGGLGKNVLQAINNQFFTVGFLNGFALVAIAIVFDRSSQAFGLRLQKHREAGHD	fig|33049.3.peg.2615
Proteobacteria	Alphaproteobacteria	Rhodobacterales	Rhodobacteraceae	Rhodobacter	Rhodobacter sphaeroides	ATCC 17025	ProW2	CP000661.1	MASACWGLPDAFCQFPAMDGKSLLLMRRTIDGTFRDIVRSWSGAIDAATAPLQIALNALERAFTSTPWIVVLALVLALVWAGSRSWRIVAGTAVAMLAIGWFGLWRDTMVTLAMVSVCTGMAVVIGLPIGIAAARSDRMQRVINPVLDVMQTLPSFVYLIPVVVIFGIGKVPGMIAVVIYAVPPMIRLTNLGIRLVDAQVLEAAEAFGSSGRQKLWNVQLPLALPALMTGVNQTIMMALSMVVVASMVGVGGLGKNVLQAINNQFFTLGFLNGFALVAIAIIFDRTSQAFGQRLQQYRGAAHD	fig|349102.23.peg.2867
Proteobacteria	Alphaproteobacteria	Rhodobacterales	Rhodobacteraceae	Roseovarius	Roseovarius halotolerans	DSM29507	ProW3	RBXI00000000.1	MMGFIQGLLDAVLAIGAAILWCLTALLDFVLWLGPALWFFVTWLPARLLGWSDEKLPVGQTASRGFDYIRDGADTFLDGFSDWTEAFIDLLLALMMRPPGVNWLQGRGFEPYFGAWNETTHPFVIVALVTALAYALHRKLGIAALVAVGFLFVLDQGYWEETAESLSLVLSACVVCMAIGVPVGIAAAHRPRLYAWMRPVLDLMQTLPTFVYLIPAIVFFGIGMVPGLVATVIFVIPAPIRLTQLGIVSTPQSLLEAADAFGATPRQKLWKVELPSALPQIMTGLNQTIMLSLSMVVIAALVGADGLGVPVVRALNTVDTAKGFESGLVIVIVAIILDRLLRVDRK	fig|505353.12.peg.1681
Proteobacteria	Alphaproteobacteria	Rhodobacterales	Rhodobacteraceae	Rhodobacter	Rhodobacter sphaeroides	ATCC 17025	ProW3	CP000661.1	MLDWLTDHKLPVGRWSKMMFDWLNANGGPFFDLISRTMQAVIDAILGVLGASPPLLIIAILAGLAWYLQRSWRVAALVVVGFAFILNQGYWRETMQSLTLILLACVTCMAIGVPLGIAAAHRPRLYQVMSPILDLMQTLPTFVYLIPAIVFFGLGMVPGLIATVIFVLPAPIRLTHLGVSSTPLALKEAATAFGATPRQRLWKVELPWAFPQIMTGLNQTIMLSLSMVVIAALVGANGLGVPVVRALNTVNTALGFESGFIIVVVAIILDRMLRVTRK	fig|349102.23.peg.2346
Proteobacteria	Alphaproteobacteria	Rhodobacterales	Rhodobacteraceae	Roseivivax	Roseivivax isoporae	LMG 25204	ProW3	JAME01000001.1	MLDLLTGYKIPVGETAETIFDWVRANLGAALDALSWLMETLIDAILWVLETPHPFVVIAAFVALTFALQRNWKVAAFVGVGFLFILNQGYWDETLESLTLVLSACVVCMAVGVPIGIAAAHRPRLYTALRPVLDLMQTLPTFVYLIPAIVFFGIGMVPGLIATVIFVVPAPIRLTYLGVSSTPQALLEAARAFGATPRQVLWKVELPSAFPQIMAGLNQTIMLSLSMVVIAALVGADGLGVPVVRALNQVNTALGFESGFVIVVVAIMLDRMLNVGARK	fig|1449351.10.peg.1925
Proteobacteria	Alphaproteobacteria	Rhodobacterales	Rhodobacteraceae	Roseivivax	Roseivivax halodurans	JCM 10272	ProW3	JALZ01000001.1	MLDWLTSYKIPVGDAAEVIFDGIRTYGGWLLDGAAVAMEALIDGVLWVMETPHPFIVIAVFVAIAYALQRSWKVALFVALGFLFILNQGYWEETLESLTLVLSACVVCMGIGVPIGIAAAHRPKLYTAIRPVLDLMQTLPTFVYLIPAIVFFGIGMVPGLMATVIFVVPAPIRLTYLGVSSTPQPLLEAARAFGATGSQVLWKVEMPSAFPQIMAGLNQTIMLSLSMVVIAALVGADGLGVPVVRALNQVNTALGFESGFVIVVVAIMLDRILNVGARK	fig|1449350.9.peg.286
Proteobacteria	Alphaproteobacteria	Rhodobacterales	Rhodobacteraceae	Roseivivax	Roseivivax halotolerans	JCM 10271	ProW3	FOXV01000044.1	MLDWLTDYKIPVGDTAEAVFDWIRSNLGFLLDGLSWTMEHMIDGILWVLETPHPFIVIAAFVAITWALQRNWKICVFVAIGFLFVLNQDYWDETLESLTLILSACVVCMGVGVPIGIAAAHRPKLYTALRPVLDLMQTLPTFVYLIPAIVFFGIGMVPGLIATVIFVVPAPIRLTYLGIVSTPTALKEAATAFGATPRQLLWKVEMPSAFPQIMAGLNQTIMLSLSMVVIAALVGADGLGVPVVRALNQVNTSLGFESGFVIVVVAIMLDRILNVGDRK	fig|93684.10.peg.1152
Proteobacteria	Alphaproteobacteria	Rhodobacterales	Rhodobacteraceae	Rhodosalinus	Rhodosalinus sediminis	KCTC52478	ProW3	QOHR01000001.1	MDWLTDNKIPVGKAAGDFFDWLQANGDWFFDGLADALDALIEAILWALTTPHPLIVVAGFVAVTYALQRSWKIAGAVALGFLFILNQGYWEETLESVTLVLSACLVCMAVGVPIGIAAAHRPRLYAAMRPVLDLMQTLPPFVYLIPAIVFFGIGMVPGLIATVIFVLPAPIRLTHLGVSSTPKPLLEAAEAFGASPRQTLWKVELPYALPQIMTGLNQTIMLSLSMVVIAALVGADGLGVPVVRALNQVNTSLGFESGFIIVVVAIVLDRMLRADRK	fig|1940533.6.peg.790
Proteobacteria	Alphaproteobacteria	Rhodobacterales	Rhodobacteraceae	Roseivivax	Roseivivax roseus	DSM 23042	ProW3	FOGU01000031.1	MDWLAEHKIPIGDAAGTTFDWLQTHGAVVFDSFAIAMEWLIESLLAVLQTPHPLIVVAVLAGLTYALQRRWQTALLVVLGFLFVLNQGYWEETTESLTLVIAACVVCMGIGVPIGIGAAHRPRLYAWMRPILDLMQTLPPFVYLIPAIVFFGIGMVPGLLATVIFVLPAPIRLTHLGISSTPTALVEAATAFGATPRQLLWRVELPSAVPQIMAGLNQTIMLSLSMVVIAALVGADGLGVPVIRALNSVNTALGFESGFVIVVVAILLDRMLRMPQK	fig|641238.7.peg.2852
Proteobacteria	Alphaproteobacteria	Rhodobacterales	Rhodobacteraceae	Roseovarius	Roseovarius mucosus	SMR3	ProW3	CP020474.1	MDWLSDHKIPVGKWAEGFFLWLQDNAAGFFDMLSVLMEGLIDAFLWVLQTPHPMVIIGVFVALTWVLQRSWKTCLFVLLGFLFILNQGYWEETTESLTLVISSCVFCMALGVPLGIAAAHRPRLYDGMRPVLDLMQTLPPFVYLIPAIVFFGIGMVPGLIATVIFVVPAPIRLTHLGISNTPQPLLEAAQAFGATNRQTLWKVELPYALPQIMAGLNQTIMLSLSMVVIGALVGADGLGVPVLRAINTVNIALGFESGLMIVVVAIVLDRMLRMEGRK	fig|215743.19.peg.3274
Proteobacteria	Alphaproteobacteria	Rhodobacterales	Rhodobacteraceae	Roseovarius	Roseovarius litoreus	DSM28249	ProW3	FRCB01000001.1	MNWLSENKIPVGDAAEIFFLWLQDNAALFFDALSVAMEGLIDAFLWVLQTPHPLILITVFVGLTWLFQRNWKTCAFVALGFLFVLNQDYWEEMTESLTLVLSACVFCMAIGVPIGIATAHRPGLYRGLRPVLDLMQTLPPFVYLIPAIVFFGIGMVPGLIATVIFVVPAPIRLTHLGISSTPKPLLEAAQAFGATPRQTLWKVELPYALPQIMAGLNQTIMLSLSMVVIAALVGADGLGVPVLRAINSVNIALGFESGLMIVVVAIILDRMLRLERDQ	fig|1155722.6.peg.421
Proteobacteria	Alphaproteobacteria	Rhodobacterales	Rhodobacteraceae	Rhodobacter	Rhodobacter capsulatus	SB 1003	ProW3	CP001312.1	MRLIGTIAASIFGAILLKTVLEKLAALLIGSGLITGHSGTDLFTGKWKIPVGPWAKHVFEWMRDSFSIVFDHLAAIFETLIDGIMAIFATPLDISWITGAAEYTPLYPPEYQPFIMTGFFLGISWFLQRRVSILLTVLLGLLYVFNQGYWKPTTESLTLVISACVVCMSLGVPIGIAAAHRPRLYLAMQPILDLMQTLPTFVYLIPAIVFFGIGMVPGLIATVIFVLPAPIRLTHLGVSTTPQPLLEAARAFGATPRQVLWKVELPYALPQIMAGLNQTIMLSLSMVVIAALVGANGLGVPVVRALNSVNTALGFESGMIIVVVAIVLDRMMRFGGSK	fig|272942.31.peg.900
Proteobacteria	Alphaproteobacteria	Rhodobacterales	Rhodobacteraceae	Rhodobacter	Rhodobacter veldkampii	DSM 11550	ProW3	NHSP00000000	MDWIDIPKIPVGKTAKLVFDWLKLHAGAFFDALADVMQALIDAYMWLLQTPPPLFIIAGFTAVTWILQRNWKTTALVFAGFLFILNQGYWKATTESLTLVLSACVVCMAVGVPIGIAAAHRPRLYAAMRPVLDLMQTLPTFVYLIPAIVFFGIGMVPGLIATVIFVLPAPIRLTHLGISSTPQPLLEAATAFGATPRQVLWKVELPYALPQIMAGMNQTIMLSLSMVVIAALVGANGLGVPVVRALNSVNTALGFEAGFIIVVVAIILDRMLRWEGRK	fig|33049.3.peg.2075
Proteobacteria	Alphaproteobacteria	Rhodobacterales	Rhodobacteraceae	Roseisalinus	Roseisalinus antarcticus	DSM 11466	ProW3	FWFZ01000155.1	MDWLTDYKIPMGDGSEAAVDWLKTNARPFFDTLSDALEWLIDGIVWCLQTPPPLLIVVLFVVVTWGLQRSWKVCLLVAVCLLFILNQDYWEETTDSLALVLSSCLVCMGVGVPIGIFLAHRPRAYQAISPVLDLMQTLPTFVYLIPAIVFFGLGMVPGLFATVIFVVPAPIRLTYLGVSKTPTPLLEAAEAFGATKSQILWKVEIPYAVPQIMAGLNQVIMLSLSMVVIAAYVGADGLGKPVVQALGRNDPGLGFESGFVIVAVAIMLDRMLRVRSK	fig|254357.9.peg.1282
Proteobacteria	Alphaproteobacteria	Rhodobacterales	Rhodobacteraceae	Rhodobaca	Rhodobaca barguzinensis	DSM19920	ProW3	CP024899.1	MSDILTRTITDAKIPVGRSVANAFNWLQDTFITAFDGLEAGLRGIIGLLAQALQGPHPFVVILGFCAITWVLQRKLAPVAIVAACALFALNQGYWILTMQTLTLVIASCIVCMGVGVPLGIYSAHHPRFYRALTPVLDLMQTLPVFVYLIPVLVLFGLGMVPGLVATVIFAMPAAIRLTELGIRSTPTALSEAATAFGATTAQRIWKVELPYAFPQIMTGLNQTIMLSLSMVVIAGLVGAPGLGVSIVRALNTVNAALGFEAGAVIVAVAIMLDRMLRVEVKR	fig|441209.5.peg.1350
Proteobacteria	Alphaproteobacteria	Rhodospirillales	Rhodospirillaceae	Caenispirillum	Caenispirillum salinarum	AK4	ProW3	ANHY01000001.1	MDWLTDSKIPLGAWMSDFVDWLNEHAAIVFYTISDVLGFLIEGFMDILLWFNPLVLIALVAGLAWGLHRKWQLVALIVLSFLLIVNLGYWEATMETLALVLFATALCMLIGVPLGIAAAHRNWLYQVIRPILDLMQTIPTFVYLIPTLILFGLGVVPGLISTVIFAIAAPVRLTYLGVSSTPTQLIEAGESFGATRSQMLWKIELPHAMPTIMAGLTQCIMLSLSMVVIAALVGADGLGKPVVRALNTVNIAQGFEAGLSIVILAIILDRVCKQPERKAAR	fig|2661937.3.peg.2367
Proteobacteria	Alphaproteobacteria	Rhodospirillales	Acetobacteraceae	Acidiphilium	Acidiphilium multivorum	AIU301	ProW3	NC_015186.1	MNGLDGVQHWIVHHVIPLGAWATAAIDALKNNFQGFFNVLSDVLGFLLDNTTGALNWVSPLILIVIFAGLTWYFKKSWKLALFVLIALTFVLNQGYWGRTIETLSLVAYATLACMLIGVPLGVAAAHHPTLYRILRPVLDLMQTLPTFVYLIPTLVLFGLGSVPGLISTVVFVVPTPVRLTYVGIVNVPRPLIEAGQAFGASPWELLWKVEIPAAMPTILAGLTQVIMLSLSMVVIAALVGAGGLGEPVVEAMETVQIGRGFTSGLAIVIVAVILDRVFRPERENA	fig|926570.13.peg.903
Proteobacteria	Alphaproteobacteria	Rhodobacterales	Rhodobacteraceae	Roseovarius	Roseovarius mucosus	SMR3	ProW4	CP020474.1	MSESALPLATTAKPRLNPAWVVLGLALCLILARPYLPEGLMRPVEGMILPLADWINAVFTWLRDDLGLIHVTRAFADGIEWLLDVTANILYGKNRWPRIGPLPWIVVALSAGCLGYWLGGLRLALLAGGTFVWIALMGQWQWAMETLSVIVVAAPVSVLLGLMMGVATWRWRWVEAVMNPVLNIAQSLPHFAYMIPVVVFIGVGPKAGAIVTIIFSVPPMIRMTLLGLRKVPPEVIESGKMCGSTSWQLMTRVRIPTARTEILVGVNQVIMQCLAMVVLASFIGMPGLGQKLLQLLQALKIGRSIEIGITIVLLAVALDRCSKAWAERQPVHHEPGLSWTARHRVMSVWAVLMVAGFALSAVVPFFAEVGRGQSLSVADPLDAMMSWVIVTLDPVTQWL…	fig|215743.19.peg.2904
Proteobacteria	Alphaproteobacteria	Rhodobacterales	Rhodobacteraceae	Roseovarius	Roseovarius litoreus	DSM28249	ProW4	FRCB01000001.1	MTALSTNAHHVDARHDVRMRVAQILLMAALVLTVGKGVLPEGLVRPPAWMVWPFADWINAFFDFLRDDLGLIHVTRAFADGVEWLLDITANLLYGKNRWPRLGPIPWSVIAITAAMIGYYLSGWRLAMFAGLTFVWVAVMGQWEWTMETLSVIIVAAPLSILLGLVFGTMAWRSAGFRMVLNPLLNVAQSLPHFAYMIPVVVFIGVGPKAGAIVTIIFSVPPMIRMTLLGLQKVPPEVVEAGHMAGATRWQLLRHVRLPTARTEILVGVNQVIMQCLAMVVLASFIGMPGLGQKLLQLLQALKIGRSIEIGITIVLLAVMLDRCSKAWATRQPEHIEKGTSWLIRHRLLLVWAVLVGVFWGLSLMFPVLHEIGRRDAFSLADPLDAMMDWVIMVLDPVT…	fig|1155722.6.peg.2464
Proteobacteria	Alphaproteobacteria	Rhodospirillales	Rhodospirillaceae	Rhodovibrio	Rhodovibrio salinarum	DSM 9154	ProW4	NRRE00000000	MTALSESGLTARPRHLRPAGLLPWAGALAVLAALWLAGSQAGWLNSYPDAWILPLRDWISEAMRWLVKDATFGLFTFKELTRAFAWLLDLPLQACLILLARGVTIPLGGQAELLIPPLSWLGVTGALVWTAWRVGDAKLAALIVTCFGYLAVFGQWHSAMVTLSSILVAVPVGILGGAALGILGYRSRTAERALTPVLDLMQTVPVFAYLVPVLFLFGFGPVSAMIATIIYAMPPMVRVTMMALRAVPAEVLEFGRMAGCTQRQMLWKVLLPSARHSLMVGVNQVIMLSLNMVIIASMIGAGGLGHDVLTSLRRLQIGDGLEAGVAITVLAISLDRLSQAIANRTSTPVHLQAGQSFARRHATWLGIAGVLGATYLLAFFVPALRSYPDWLTLDTGPLF…	fig|1087.6.peg.1746
Proteobacteria	Alphaproteobacteria	Rhodobacterales	Rhodobacteraceae	Roseivivax	Roseivivax roseus	DSM 23042	ProW4	FOGU01000031.1	MSLTDSDTRTLPTGIAPIRIVWVATLAALVLLWMLAQNVEWIADPESVVTIPLAGWISDAVKWLANDLTFGLFTFKDLTRALAWLLEIPLTVFITLLSSGAEIPLGGESSLTLPPIPWFSILLAVTWLCWVWGGRRLLLLAAASLVYLVVFGQWESAMVTLSSILVAVPVGVAGGMALGIWAYRSERVSRGLTPVLDLMQTVPIFAYLVPVLVLFGFGPVSAMIATVIYAMPPMVRVTMMALRGVSPELLEFGRMAGCTRRQMLWRILLPSARPSLMIGVNQVIMLSLNMVIIASMIGAGGLGYDVLASLRRLEIGDGLQAGLAITLLAILIDRMSQAYIAYRESPTATRRAQGVNNWAMIGGLVLVSYVVGFVFPSLSTYPEALTLDTSPFWDELVRL…	fig|641238.7.peg.3526
Proteobacteria	Alphaproteobacteria	Rhodobacterales	Rhodobacteraceae	Roseovarius	Roseovarius halotolerans	DSM29507	ProW4	RBXI00000000.1	MTGWRDHLPGRSGWFWLALFAATWLLSRYSWDLYKAFDARWIVKFPSAYILPVEARISAFMRWLVEDAGFGLFSFRDVTRFISMLIEIPYDFMRDLLIDGFSTGLGNAAVQIAPPLSWIAIIVTLVAMGHYARNWKLAALVGGCFLYLAVFGQWDSAMVTLASVLIAVPIGSVGGLLLGILAYRSPLFERLLRPLLDLMQTVPVFAYLVPILFLFGFGPVAALVATIIYAMPPMVRVTIVALHGVPNETRDVGVMVGCTRRQMMWKVIVPSAAPTLMVGVNQVIMLTLNMVIIASMIGAGGLGFDVLSALRRLDIGGGIEAGLAIVVMAIALDRLSQAFASRNVATRAPDPNRNLFQRHPWVATVLLVAICTYLLSQVAPALQAYPEAATLSTGAFWSD…	fig|505353.12.peg.3264
Proteobacteria	Alphaproteobacteria	Rhodospirillales	Rhodospirillaceae	Roseospira	Roseospira navarrensis	DSM 15114	ProW4	WIVE01000100.1	MIRRGQPVAVPWTALLWLGLIVASVILAEHAKDLSRAWDARWLMKVPSELRIPLKAEVSAFMAWLVEDVRFGPVAFTDITRGMAWLVEQPYDFARALLQSGLTRGQGEGAEQVAPPLSWIAVIAAVVAMGHYARSWTLAAFVGACFLYLAVFGQWDSAMVTLASITIAVPIGVAGGLVLGIAGWRWRAVDAVLRPVLDLMQTVPIFAYLVPILFLFGFGPVAALIATVIYAMPPMVRITTLALRGVPAEIRGFAVMAGCTPSQQLWKVLVPSAMPSLMVGVNQVIMLSLNMVIIASMIGAGGLGFDVLSALRRLDIGAGLEAGLAIVVLAIALDRLSQAFANRPSPTHASQHLPFVRRHPWSLTVALVILGTALLGLVMPAVQSYPDGLTLTTGRFWSD…	fig|140058.5.peg.2935
Proteobacteria	Alphaproteobacteria	Rhodobacterales	Rhodobacteraceae	Rhodobacter	Rhodobacter veldkampii	DSM 11550	ProW4	NHSP00000000	MRGALALWPALFAASLLLAWLVGPLPVPNAMRPDMAGAISAAMGWLVNEATFGLFTFQDATRAFAALIDLPYQAARIALVEGVSEGRGSRAVTLVPPFGWLAVTMAAAALGWWAQGWRLAALVAACFLYLAAFGRWDSAMVTLASILIAVPIGAVAGLALGIIAFWVPRLDRVIAPVLDLMQTVPIFAYLVPILFLFGFGPVAALVATVLYAMPPMVRVTTLALRSVPTELDEFARMAGCTGRQRLAKVLLPAALPDLMVGVNQVIMLSLNMVIIASMIGAGGLGFDVLNALRRLDIGAGVEAGLAITALAIALDRLAHAVADRTRGPAATGGSFARRHRLVLSVLGVALAITALGLVVPAAQDWPKEAVISTKGFWSDLVRTLNTQYFDQLEAVKTAL…	fig|33049.3.peg.896

## Sheet: TableS4-Genome-acc.nos.
	Table S4 accession numbers of genomes studied
Family	Species	Strain	genome
			accession no.
Acidobacteria/Acidobacteriales
Acidobacteria	Chloracidobacterium thermophilum	B-G2	NC_016024.1
Chlorobi/Chlorobiales
Chlorobiaceae	Chlorobaculum thiosulfatophilum	DSM 249	VDCH01000010.1
Chlorobiaceae	Chlorobium limicola	DSM 245	CP001097.1
Chlorobiaceae	Chlorobium phaeovibrioides	DSM 265	CP000607.1
Chlorobiaceae	Chloroherpeton thalassium	ATCC 35110	CP001100.1
Chlorobiaceae	Prosthecochloris aestuarii	DSM 271	CP001108.1
Chlorobiaceae	Prosthecochloris vibrioformis	DSM 260	VDCI00000000.1
Chloroflexi/Chloroflexales
Chloroflexaceae	Chloroflexus aggregans	DSM 9485	CP001337.1
Chloroflexaceae	Chloroflexus aurantiacus	J-10-fl	CP000909.1
Roseiflexaceae	Roseiflexus castenholzii	DSM 13941	CP000804.1
Roseiflexaceae	Roseiflexus sp.	RS-1	CP000686.1
Cyanobacteria/Synechococcales
Prochloraceae	Prochlorococcus marinus	MIT 9313	BX548175.1
Synechococcaceae	Synechococcus species	WH8102	BX548020.1
Synechococcaceae	Dactylococcopsis salina	PCC 8305	CP003944.1
Cyanobacteria/Chroococcales
Aphanothecaceae	Halothece sp./Aphanothece halophytica	PCC 7418	CP003945.1
Aphanothecaceae	Euhalothece natronophila	Z-M001	CP042326.1
Firmicutes/Clostridiales
Heliobacteriaceae	Heliobacterium modesticaldum	Ice1	CP000930.2
Gemmatimonadetes/Gemmatimonadales
Gemmatimonadaceae	Gemmatimonas phototrophica	AP64	CP011454.1
Betaproteobacteria/Burkholderiales
Burkholderiaceae	Polynucleobacter duraquae	MWH-MoK4	CP007501.1
Comamonadaceae	Rhodoferax antarcticus	DSM 24876	CP019240.1
Comamonadaceae	Rhodoferax fermentans	DSM 10138	NRRK00000000	this study
uncl. Burkholderiales	Rubrivivax gelatinosus	IL144	AP012320.1
uncl. Burkholderiales	Rubrivivax gelatinosus	DSM 1709	NRRI00000000	this study
uncl. Burkholderiales	Rubrivivax gelatinosus	IM 151	NRRU00000000	this study
uncl. Burkholderiales	Rubrivivax gelatinosus 155	DSM 149	NRRT00000000	this study
Betaproteobacteria/Rhodocyclales
Rhodocyclaceae	Rhodocyclus purpureus	TEM	NHRX00000000	this study
Rhodocyclaceae	Rhodocyclus tenuis	IM 230	NRRZ00000000	this study
Proteobacteria/Alphaproteobacteria/Rhizobiales
Beijerinckiaceae	Methylocella silvestris	BL2	CP001280.1
Beijerinckiaceae	Rhodoblastus acidophilus	DSM 137	NRRJ00000000	this study
Beijerinckiaceae	Rhodoblastus sphagnicola	DSM 16996	NHSJ00000000	this study
Bradyrhizobiaceae	Bradyrhizobium oligotrophicum	S58	AP012603.1
Bradyrhizobiaceae	Rhodopseudomonas palustris	DSM 126	NRSI00000000	this study
Bradyrhizobiaceae	Rhodopseudomonas pseudopalustris	DSM 123T	FODT01000028.1
Hyphomicrobiaceae	Blastochloris tepida	GI	AP018907.1
Hyphomicrobiaceae	Blastochloris viridis	DSM 133	AP014854.2
Hyphomicrobiaceae	Rhodomicrobium vannielii	ATCC 17100	NC_014664.1
Hyphomicrobiaceae	Rhodoplanes elegans	DSM 11907	NHSK00000000	this study
Aurantimonadaceae	Fulvimarina pelagi	HTCC2506	DS022275.1
Phyllobacteriaceae	Hoeflea phototrophica	DFL-43	CM002917.1
Rhodobiaceae	Afifella marina 125/2	IM 162	NHSC00000000	this study
Rhodobiaceae	Afifella marina 125/4)	IM 163	NRSF00000000	this study
Rhodobiaceae	Afifella marina 985, 126 (166)	DSM 2698	NRSE00000000	this study
Rhodobiaceae	Afifella pfennigii	DSM 17143	JHZK00000000.1
Rhodobiaceae	Rhodobium orientis	DSM 11290	NHSL00000000	this study
Proteobacteria/Alphaproteobacteria/Rhodobacterales
Rhodobacteraceae	Rhodobacter capsulatus	SB 1003	CP001312.1
Rhodobacteraceae	Rhodobacter sphaeroides	ATCC 17025	CP000661.1
Rhodobacteraceae	Rhodobacter veldkampii	DSM 11550	NHSP00000000	this study
Rhodobacteraceae	Rhodobaca barguzinensis	DSM19920	CP024899.1
Rhodobacteraceae	Rhodobaculum claviforme	GOR B7-4	NHSD00000000	this study
Rhodobacteraceae	Rhodovulum adriaticum	DSM2781	NRRP00000000	this study
Rhodobacteraceae	Rhodovulum imhoffii	DSM 18064	NHSI00000000	this study
Rhodobacteraceae	Rhodovulum sulfidophilum	IM 196	NHRZ00000000	this study
Rhodobacteraceae	Rhodovulum sulfidophilum	DSM 2351	AP014800.1
Rhodobacteraceae	Rhodovulum sulfidophilum	DSM 1374	CP015418.1
Rhodobacteraceae	Roseisalinus antarcticus	DSM 11466	FWFZ01000155.1
Rhodobacteraceae	Roseivivax isoporae	LMG 25204	JAME01000001.1
Rhodobacteraceae	Roseivivax halotolerans	JCM 10271	FOXV01000044.1
Rhodobacteraceae	Roseivivax halodurans	JCM 10272	JALZ01000001.1
Rhodobacteraceae	Roseivivax roseus	DSM 23042	FOGU01000031.1
Rhodobacteraceae	Rhodosalinus sediminis	KCTC52478	QOHR01000001.1
Rhodobacteraceae	Roseovarius nitratireducens	KTCT52967	PDNI01000035.1
Rhodobacteraceae	Roseovarius halotolerans	DSM 29507	FWFU01000013.1
Rhodobacteraceae	Roseovarius mucosus	SMR3	CP020474.1
Rhodobacteraceae	Roseovarius litoreus	DSM 28249	FRCB01000001.1
Proteobacteria/Alphaproteobacteria/Rhodospirillales
Acetobacteraceae	Acidiphilium cryptum	JF-5	NC_009484.1
Acetobacteraceae	Acidiphilium multivorum	AIU301	NC_015186.1
Acetobacteraceae	Paracraurococcus ruber	DSM 15382	NRSG00000000	this study
Acetobacteraceae	Rhodopila globiformis	DSM 161	NHRY00000000	this study
Rhodospirillaceae	Pararhodospirillum photometricum	DSM 122	HE663493.1
Rhodospirillaceae	Phaeospirillum fulvum	MGU-K5	AQPH00000000.1
Rhodospirillaceae	Phaeospirillum molischianum	DSM 120	CAHP00000000.1
Rhodospirillaceae	Rhodospirillum rubrum	DSM 1068	NRSB00000000	this study
Rhodospirillaceae	Rhodospirillum rubrum 220	DSM 107	NRSC00000000	this study
Rhodospirillaceae	Rhodospirillum rubrum	ATCC 11170	CP000230.1
Rhodospirillaceae	Rhodospirillum rubrum	FR1Mutante-IV	NHSM00000000	this study
Rhodospirillaceae	Rhodovibrio salinarum	DSM 9154	NRRE00000000	this study
Rhodospirillaceae	Rhodovibrio sodomensis	DSM 9895	NRRL00000000	this study
Rhodospirillaceae	Caenispirillum salinarum	AK4	ANHY01000001.1
Rhodospirillaceae	Rhodospira trueperi	ATCC 700224	FNAP01000050.1
Rhodospirillaceae	Roseospira marina	DSM 15113	VWPJ01000010.1
Rhodospirillaceae	Roseospira navarrensis	DSM 15114	WIVE01000100.1
Rhodospirillaceae	Roseospirillum parvum	DSM 12498	FNCV01000036.1
Proteobacteria/Alphaproteobacteria/Rhodothalassiales
Rhodothalassiaceae	Rhodothalassium salexigens	IM 261	NHSB00000000	this study
Rhodothalassiaceae	Rhodothalassium salexigens	IM 265	NHSA00000000	this study
Rhodothalassiaceae	Rhodothalassium salexigens	DSM 2132	NRRX00000000	this study
Proteobacteria/Alphaproteobacteria/Sphingomonadales
Erythrobacteraceae	Erythrobacter litoralis	DSM 8509	CP017057.1
Proteobacteria/Gammaproteobacteria/Cellvibrionales
Halieaceae	Congregibacter litoralis	KT71	CM002299.1
Proteobacteria/Gammaproteobacteria/Chromatiales
Chromatiaceae	Allochromatium vinosum	MT86	NRSL00000000	this study
Chromatiaceae	Allochromatium vinosum	DSM 180	NC_013851.1
Chromatiaceae	Allochromatium warmingii	DSM 173	FNOW01000001.1
Chromatiaceae	Chromatium okenii 6010	DSM 169	NRRQ00000000	this study
Chromatiaceae	Chromatium weissei IM 5910	DSM 5161	NRRR00000000	this study
Chromatiaceae	Lamprocystis purpurea	DSM 4197	KB902362.1
Chromatiaceae	Thiocystis minor	DSM 178	NHSQ00000000	this study
Chromatiaceae	Thiocystis violacea	DSM 207	NRRG00000000	this study
Chromatiaceae	Thiocystis violascens	DSM 198	CP003154.1
Chromatiaceae	Thiocapsa imhoffii	DSM 21303	NRSD00000000	this study
Chromatiaceae	Thiocapsa roseopersicina	DSM 217	FNNZ01000080.1
Chromatiaceae	Thiocapsa marina 5811	DSM 5653	AFWV01000062.1
Chromatiaceae	Marichromatium gracile 5210	DSM 203	NRRH00000000	this study
Chromatiaceae	Marichromatium purpuratum 984	DSM 1591	CP007031.1
Chromatiaceae	Thiocystis violacea	DSM 208	NRRF00000000	this study
Chromatiaceae	Imhoffiella purpurea AK35	AK35	AONC00000000.1
Chromatiaceae	Thiorhodococcus drewsii	AZ1	AFWT01000141.1
Chromatiaceae	Thiorhodococcus mannitoliphagus	DSM 18266	JAAIJR010000100.1
Chromatiaceae	Thiorhodococcus minor	DSM 11518	JAAIJQ010000100.1
Chromatiaceae	Thioflavicoccus mobilis 8321	ATCC700959	CP003051.1
Chromatiaceae	Thiococcus pfennigii 4252	DSM 228	NRSA00000000	this study
Chromatiaceae	Thiococcus pfennigii 4254	Pfennig 8320	NRRW00000000	this study
Chromatiaceae	Thiorhodovibrio winogradskyi	06511	NHSO00000000	this study
Chromatiaceae	Rhabdochromatium marinum	DSM 5261	NRRS00000000	this study
Chromatiaceae	Lamprobacter modestohalophilus	DSM 25653	NRRY00000000	this study
Chromatiaceae	Halochromatium roseum	DSM 18859	NHSH00000000	this study
Chromatiaceae	Halochromatium glycolicum	DSM 11080	NRSJ00000000	this study
Chromatiaceae	Halochromatium salexigens IM6310	DSM 4395	NHSF00000000	this study
Chromatiaceae	Thiohalocapsa halophila IM4270	DSM 6210	NRRV00000000	this study
Ectothiorhodospiraceae	Ectothiorhodospira mobilis	DSM 237	NRSK00000000	this study
Ectothiorhodospiraceae	Ectothiorhodospira marismortui	DSM 4180T	FOUO01000035.1
Ectothiorhodospiraceae	Ectothiorhodospira marina	DSM 241T	FOAA01000040.1
Ectothiorhodospiraceae	Ectothiorhodospira haloalkaliphila	ATCC 51935	NZ_KK214998.1
Ectothiorhodospiraceae	Ectothiorhodospira sp.	BSL-9	CP011994.1
Ectothiorhodospiraceae	Ectothiorhodospira shaposhnikovii	DSM 243	NRSM00000000	this study
Ectothiorhodospiraceae	Ectothiorhodospira magna B7-7	DSM 22250	FOFO01000058.1
Ectothiorhodospiraceae	Ectothiorhodosinus mongolicus M9	DSM 15479	FTPK01000006.1
Ectothiorhodospiraceae	Thiorhodospira sibirica	ATCC 700588	AGFD01000001.1
Ectothiorhodospiraceae	Halorhodospira abdelmalekii	DSM 2110	NRRN00000000	this study
Ectothiorhodospiraceae	Halorhodospira halochloris	DSM 1059	NRRM00000000	this study
Ectothiorhodospiraceae	Halorhodospira halophila	IM 9626	NHSN00000000	this study
Ectothiorhodospiraceae	Halorhodospira halophila SL1	DSM 244	CP000544.1
Ectothiorhodospiraceae	Halorhodospira halophila D	IM 9620	NHSE00000000	this study
Ectothiorhodospiraceae	Halorhodospira halophila 51/3	IM 9630	NRRO00000000	this study
Ectothiorhodospiraceae	Halorhodospira neutriphila	DSM 15116	NRSH00000000	this study

## Sheet: TableS5-Chemotrophs
Table S5. Genome accession numbers of chemotrophic bacteria
Family	Species	Strain	Genome
			accession no.
Actinobacteria
Actinopolysporaceae	Actinopolyspora halophila	DSM 43834	AQUI00000000.1
Gordoniaceae	Gordonia alkanivorans	NBRC16433	CP027114.1
Mycobacteriaceae	Mycolicibacterium thermoresistibile	DSM 44167	LT906483.1
Streptomycetaceae	Streptomyces clavuligerus	ATCC 27064	CP027858.1
Bacilli/Bacillales
Bacillaceae	Halobacillus halophilus	DSM 2266	HE717023.1
Proteobacteria/Alphaproteobacteria
Rhodobacteraceae	Jannaschia seosinensis	CECT7799	CYPR01000001.1
Rhodobacteraceae	Maritimibacter alkaliphilus	HTCC2654	CH902581.1
Rhodobacteraceae	Paracoccus halophilus	JCM 14014	JRKN01000001.1
Rhodobacteraceae	Salipiger bermudensis	HTCC2601	AATQ00000000.1
Rhodobacteraceae	Thioclava pacifica	DSM 10166	AUND01000001.1
Rhodospirillaceae	Ferruginivarius sediminum	WD2A32	QPMH01000001.1
Proteobacteria/Betaproteobacteria
Alcaligenaceae	Achromobacter xylosoxidans	SOLR10	CP025774.1
Alcaligenaceae	Bordetella avium	197N	AM167904.1
Burkholderiaceae	Paucimonas limoigeni	DSM 7445	SLZQ01000001.1
Oxalobacteraceae	Herminiimonas arsenicooxidans	DSM 17148	CU207211.1
Proteobacteria/Gammaproteobacteria
Halomonadaceae	Halomonas elongata	DSM 2581	FN869568.2
Halomonadaceae	Chromohalobacter salexigens	DSM 3043	CP000285.1
Halomonadaceae	Chromohalobacter marismortui	DSM 6770	SOBR01000001.1
Haliaceae	Haliea salexigens	DSM 19537	AUHJ01000001.1
Chromatiaceae	Nitrosococcus oceani	ATCC 19707	CP000127.1
Chromatiaceae	Nitrosococcus halophilus	Nc4	CP001798.1
Hahellaceae	Hahella chejuensis	KCTC2396	CP000155.1
Oceanospirillaceae	Marinomonas mediterranea	MMB1	CP002583.1
Ectothiorhodospiraceae	Nitrococcus mobilis	NB-231	CH672427.1
Chromatiaceae	Acidihalobacter prosperus	DSM 14174	CP017448.1
